# Supplementary material for: Gut microbiota in children with split-dose bowel preparations revealed by metagenomics
Source: Front Cell Infect Microbiol. 2023 Jul 18;13:1202007. doi: 10.3389/fcimb.2023.1202007 (PMC10390731; doi:10.3389/fcimb.2023.1202007)
Supplement: Supplementary Table 1 — Sample ID, group and pair of 19 cases. [file Table_1.xls]

## Sheet: Sheet1
Table S1 Sample ID, group and pair of 19 Cases
Case	ID	group	pair
Case1	005-1	Time_1	time_005
Case2	006-1	Time_1	time_006
Case3	007-1	Time_1	time_007
Case4	008-1	Time_1	time_008
Case5	009-1	Time_1	time_009
Case6	010-1	Time_1	time_010
Case7	011-1	Time_1	time_011
Case8	012-1	Time_1	time_012
Case9	013-1	Time_1	time_013
Case10	014-1	Time_1	time_014
Case11	015-1	Time_1	time_015
Case12	017-1	Time_1	time_017
Case13	018-1	Time_1	time_018
Case14	019-1	Time_1	time_019
Case15	021-1	Time_1	time_021
Case16	022-1	Time_1	time_022
Case17	023-1	Time_1	time_023
Case18	024-1	Time_1	time_024
Case19	025-1	Time_1	time_025
Case1	005-2	Time_2	time_005
Case2	006-2	Time_2	time_006
Case3	007-2	Time_2	time_007
Case4	008-2	Time_2	time_008
Case5	009-2	Time_2	time_009
Case6	010-2	Time_2	time_010
Case7	011-2	Time_2	time_011
Case8	012-2	Time_2	time_012
Case9	013-2	Time_2	time_013
Case10	014-2	Time_2	time_014
Case11	015-2	Time_2	time_015
Case12	017-2	Time_2	time_017
Case13	018-2	Time_2	time_018
Case14	019-2	Time_2	time_019
Case15	021-2	Time_2	time_021
Case16	022-2	Time_2	time_022
Case17	023-2	Time_2	time_023
Case18	024-2	Time_2	time_024
Case19	025-2	Time_2	time_025
Case1	005-3	Time_3	time_005
Case2	006-3	Time_3	time_006
Case3	007-3	Time_3	time_007
Case4	008-3	Time_3	time_008
Case5	009-3	Time_3	time_009
Case6	010-3	Time_3	time_010
Case7	011-3	Time_3	time_011
Case8	012-3	Time_3	time_012
Case9	013-3	Time_3	time_013
Case10	014-3	Time_3	time_014
Case11	015-3	Time_3	time_015
Case12	017-3	Time_3	time_017
Case13	018-3	Time_3	time_018
Case14	019-3	Time_3	time_019
Case15	021-3	Time_3	time_021
Case16	022-3	Time_3	time_022
Case17	023-3	Time_3	time_023
Case18	024-3	Time_3	time_024
Case19	025-3	Time_3	time_025
Case1	005-4	Time_4	time_005
Case2	006-4	Time_4	time_006
Case3	007-4	Time_4	time_007
Case4	008-4	Time_4	time_008
Case5	009-4	Time_4	time_009
Case6	010-4	Time_4	time_010
Case7	011-4	Time_4	time_011
Case8	012-4	Time_4	time_012
Case9	013-4	Time_4	time_013
Case10	014-4	Time_4	time_014
Case11	015-4	Time_4	time_015
Case12	017-4	Time_4	time_017
Case13	018-4	Time_4	time_018
Case14	019-4	Time_4	time_019
Case15	021-4	Time_4	time_021
Case16	022-4	Time_4	time_022
Case17	023-4	Time_4	time_023
Case18	024-4	Time_4	time_024
Case19	025-4	Time_4	time_025
