# Supplementary material for: Gut microbiota in children with split-dose bowel preparations revealed by metagenomics
Source: Front Cell Infect Microbiol. 2023 Jul 18;13:1202007. doi: 10.3389/fcimb.2023.1202007 (PMC10390731; doi:10.3389/fcimb.2023.1202007)
Supplement: Supplementary Table 2 — Alpha diversity data at the species level. [file Table_2.xls]

## Sheet: Table S2
Table S2 Alpha diversity data at the species level
ID	count	shannon
005-1	107	2.71425
006-1	147	3.26655
007-1	48	2.26499
008-1	56	1.79871
009-1	93	2.8367
010-1	72	3.27003
011-1	62	2.13077
012-1	89	2.35129
013-1	73	2.52529
014-1	101	2.98485
015-1	92	3.04026
017-1	121	2.94265
018-1	120	3.02128
019-1	85	3.11683
021-1	73	3.13712
022-1	104	3.01674
023-1	55	1.36446
024-1	86	2.78883
025-1	102	3.13672
005-2	86	2.70889
006-2	69	2.00734
007-2	43	1.78162
008-2	44	1.3408
009-2	133	3.066
010-2	100	2.53508
011-2	69	2.39988
012-2	81	2.39272
013-2	65	1.16502
014-2	79	2.77479
015-2	74	2.0494
017-2	96	3.02249
018-2	103	2.67098
019-2	87	2.27111
021-2	90	2.63076
022-2	99	3.09428
023-2	104	2.18136
024-2	84	2.35356
025-2	123	2.98462
005-3	113	3.06776
006-3	118	2.90333
007-3	48	2.16979
008-3	59	1.85297
009-3	162	2.82292
010-3	112	3.25062
011-3	82	2.58706
012-3	86	2.56955
013-3	93	2.97587
014-3	119	3.20285
015-3	104	2.77273
017-3	92	2.67164
018-3	103	3.03149
019-3	55	2.12257
021-3	96	3.26608
022-3	106	3.11141
023-3	123	2.86763
024-3	96	2.92161
025-3	114	2.97371
005-4	121	2.97671
006-4	100	2.82043
007-4	59	2.47418
008-4	76	2.17101
009-4	144	3.28198
010-4	95	3.33287
011-4	53	2.03704
012-4	112	2.54048
013-4	112	2.87606
014-4	131	3.38465
015-4	97	3.02215
017-4	85	2.21638
018-4	104	2.29553
019-4	62	2.37931
021-4	76	2.88418
022-4	120	3.4366
023-4	123	3.0279
024-4	88	2.70583
025-4	95	2.89634
