# Supplementary material for: Gut microbiota in children with split-dose bowel preparations revealed by metagenomics
Source: Front Cell Infect Microbiol. 2023 Jul 18;13:1202007. doi: 10.3389/fcimb.2023.1202007 (PMC10390731; doi:10.3389/fcimb.2023.1202007)
Supplement: Supplementary Table 3 — The data of differential microbiota at the phylum level. [file Table_3.xls]

## Sheet: Table S3
Table S3 The data of differential microbiota at the phylum level.
ID	p	p_adjust	mean_Time_1	mean_Time_2	mean_Time_3	mean_Time_4	median_Time_1	median_Time_2	median_Time_3	median_Time_4	occurrence_Time_1	occurrence_Time_2	occurrence_Time_3	occurrence_Time_4	rank_mean_Time_1	rank_mean_Time_2	rank_mean_Time_3	rank_mean_Time_4	p_Time_2_Time_1	p_Time_3_Time_1	p_Time_4_Time_1	p_Time_3_Time_2	p_Time_4_Time_2	p_Time_4_Time_3	direction	DEGs	symbol_Time_1	symbol_Time_2	symbol_Time_3	symbol_Time_4
Actinobacteria	0.102537	0.42129	5.66324	6.84983	6.89236	8.92078	2.89346	2.19021	4.41684	5.6623	1	1	1	1	31.8947	32.5263	44.2632	45.3158	0.929757	0.152088	0.152088	0.152088	0.152088	0.929757	Time_1<=Time_2<=Time_3<=Time_4	N	a	a	a	a
Bacteroidetes	0.397048	0.728578	26.5498	38.0673	28.2532	29.4206	25.5065	42.0883	29.7962	26.0245	0.947368	1	1	1	34.4211	45.8421	36.5263	37.2105	0.456613	0.922659	0.922659	0.456613	0.456613	0.92392	Time_1<=Time_3<=Time_4<=Time_2	N	a	a	a	a
Firmicutes	0.53963	0.728578	21.9525	20.9142	25.8164	23.6364	22.4753	20.4897	24.1802	26.0143	1	1	1	1	36.2632	33.8947	43.6316	40.2105	0.740972	0.740972	0.740972	0.740972	0.740972	0.740972	Time_2<=Time_1<=Time_4<=Time_3	N	a	a	a	a
Fusobacteria	0.215936	0.575829	0.246188	0.291871	0.282071	0.0527963	0	0	0	0	0.157895	0.421053	0.473684	0.315789	32	42.4474	43	36.5526	0.254075	0.254075	0.542964	0.927335	0.49599	0.49599	Time_1<=Time_4<=Time_2<=Time_3	N	a	a	a	a
Proteobacteria	0.105322	0.42129	4.3288	4.91496	2.2478	1.19294	0.95231	1.65858	1.00806	0.61723	1	1	1	1	36.9474	48.5789	37.1579	31.3158	0.221842	0.976559	0.518231	0.221842	0.0958557	0.518231	Time_4<=Time_1<=Time_3<=Time_2	N	a	a	a	a
Synergistetes	0.546433	0.728578	0.000791579	0.000584737	0.00215789	0.0126279	0	0	0	0	0.210526	0.105263	0.263158	0.263158	38.1316	34.3421	40.9474	40.5789	0.758107	0.758107	0.758107	0.665879	0.665879	0.942485	Time_2<=Time_1<=Time_4<=Time_3	N	a	a	a	a
Verrucomicrobia	0.943198	0.943198	0.258635	0.104481	0.07108	0.220788	0	0	0	0	0.315789	0.263158	0.263158	0.263158	40.5263	37.1579	38.2105	38.1053	0.985126	0.985126	0.985126	0.985126	0.985126	0.985126	Time_2<=Time_4<=Time_3<=Time_1	N	a	a	a	a
Viruses_unclassified	0.670238	0.765987	1.64755	0.814742	1.49799	1.53616	0.02088	0.01536	0.0226	0.02271	0.947368	1	1	0.947368	40.4474	33.0526	39.8947	40.6053	0.679178	0.982418	0.982418	0.679178	0.679179	0.982418	Time_2<=Time_3<=Time_1<=Time_4	N	a	a	a	a
