# Supplementary material for: Gut microbiota in children with split-dose bowel preparations revealed by metagenomics
Source: Front Cell Infect Microbiol. 2023 Jul 18;13:1202007. doi: 10.3389/fcimb.2023.1202007 (PMC10390731; doi:10.3389/fcimb.2023.1202007)
Supplement: Supplementary Table 4 — The data of differential microbiota at the genus level. [file Table_4.xls]

## Sheet: Table S4
Table S4 The data of differential microbiota at the genus level.
ID	p	p_adjust	mean_Time_1	mean_Time_2	mean_Time_3	mean_Time_4	median_Time_1	median_Time_2	median_Time_3	median_Time_4	occurrence_Time_1	occurrence_Time_2	occurrence_Time_3	occurrence_Time_4	rank_mean_Time_1	rank_mean_Time_2	rank_mean_Time_3	rank_mean_Time_4	p_Time_2_Time_1	p_Time_3_Time_1	p_Time_4_Time_1	p_Time_3_Time_2	p_Time_4_Time_2	p_Time_4_Time_3	direction	DEGs	symbol_Time_1	symbol_Time_2	symbol_Time_3	symbol_Time_4
Actinobaculum	0.959476	0.999092	0.000604737	0.000465789	0.00126526	0.000571053	0	0	0	0	0.157895	0.105263	0.157895	0.157895	38.8421	37.0526	39.2632	38.8421	1	1	1	1	1	1	Time_2<=>Time_1<=>Time_4<=>Time_3	N	a	a	a	a
Actinomyces	0.761311	0.999092	0.0229105	0.0210326	0.0291353	0.0411889	0.00449	0.00642	0.00492	0.00688	0.578947	0.684211	0.789474	0.842105	35.4737	36.8421	39.0526	42.6316	0.84693	0.84693	0.84693	0.84693	0.84693	0.84693	Time_1<=Time_2<=Time_3<=Time_4	N	a	a	a	a
Bifidobacterium	0.1313	0.920797	3.58325	6.17214	4.79435	6.63237	1.36966	1.42643	3.13343	3.72507	0.894737	0.947368	0.947368	1	31.5263	33.7632	42.8158	45.8947	0.754871	0.230139	0.23014	0.309568	0.23014	0.754871	Time_1<=Time_2<=Time_3<=Time_4	N	a	a	a	a
Corynebacterium	0.92035	0.999092	0.00120474	0.00685316	0.00511842	0.00890684	0	0	0	0	0.210526	0.263158	0.263158	0.263158	36.1579	39.2105	39.3158	39.3158	1	1	1	1	1	1	Time_1<=>Time_2<=>Time_3<=>Time_4	N	a	a	a	a
Rothia	0.964417	0.999092	0.00173368	0.00283105	0.0106568	0.00410421	0	0	0	0	0.368421	0.421053	0.368421	0.368421	37.2105	40.1579	37.6316	39	0.94638	0.94638	0.94638	0.94638	0.94638	0.94638	Time_1<=Time_3<=Time_4<=Time_2	N	a	a	a	a
Propionibacterium	0.949289	0.999092	0.000342105	0.000635263	2.73684e-05	0.000278421	0	0	0	0	0.157895	0.105263	0.105263	0.105263	39.9474	38.1053	37.7895	38.1579	0.989555	0.989555	0.989555	0.989555	0.989555	0.989555	Time_3<=Time_2<=Time_4<=Time_1	N	a	a	a	a
Atopobium	0.437698	0.999092	3.31579e-05	0.000126842	0.00232579	0.00161	0	0	0	0	0.0526316	0.105263	0.210526	0.157895	35.3158	37.1842	41.7632	39.7368	0.657108	0.587089	0.587089	0.587089	0.657108	0.657108	Time_1<=Time_2<=Time_4<=Time_3	N	a	a	a	a
Olsenella	0.40513	0.999092	0.000132632	0.000243684	6.10526e-05	0.000104211	0	0	0	0	0.210526	0.0526316	0.0526316	0.157895	41.7368	36.2105	36.1053	39.9474	0.507819	0.507819	0.787505	0.979112	0.528981	0.528981	Time_3<=Time_2<=Time_4<=Time_1	N	a	a	a	a
Collinsella	0.536507	0.999092	1.45914	0.240781	1.15002	1.54933	0	0.00931	0.42452	0.4043	0.473684	0.631579	0.631579	0.631579	36	34	41.2632	42.7368	0.831299	0.670129	0.660237	0.660237	0.660237	0.831299	Time_2<=Time_1<=Time_3<=Time_4	N	a	a	a	a
Enorma	0.421632	0.999092	0.00135737	0.00238842	0.0263411	0.0131179	0	0	0	0	0.210526	0.0526316	0.263158	0.210526	39.2368	33.7368	41.4211	39.6053	0.512413	0.84933	0.939375	0.512413	0.512413	0.84933	Time_2<=Time_1<=Time_4<=Time_3	N	a	a	a	a
Adlercreutzia	0.13788	0.920797	0.0959363	0.00805474	0.117022	0.161722	0	0	0	0	0.473684	0.210526	0.473684	0.473684	42.1842	29.3684	40.8158	41.6316	0.145372	0.930953	0.930953	0.145372	0.145372	0.930953	Time_2<=Time_3<=Time_4<=Time_1	N	a	a	a	a
Asaccharobacter	0.131588	0.920797	0.0296042	0.00248947	0.0316147	0.0494416	0	0	0	0	0.473684	0.210526	0.473684	0.473684	42.3158	29.3158	40.4737	41.8947	0.145762	0.947366	0.947366	0.160445	0.145762	0.947366	Time_2<=Time_3<=Time_4<=Time_1	N	a	a	a	a
Eggerthella	0.26032	0.985499	0.417812	0.358068	0.646144	0.409485	0.07032	0.13272	0.18404	0.18877	0.947368	1	1	1	30.0526	39.3158	43.2632	41.3684	0.392103	0.342751	0.342751	0.791431	0.791431	0.791431	Time_1<=Time_2<=Time_4<=Time_3	N	a	a	a	a
Enterorhabdus	0.0814202	0.920797	0.000308947	6.84211e-06	0.000349474	0.000534737	0	0	0	0	0.368421	0.0526316	0.368421	0.31579	42.0263	29.5789	41.7105	40.6842	0.0949953	0.955398	0.955398	0.0949953	0.0984026	0.955398	Time_2<=Time_4<=Time_3<=Time_1	N	a	a	a	a
Gordonibacter	0.0571499	0.865412	0.0475253	0.0328584	0.0696068	0.0467247	0.01511	0.01192	0.03613	0.02965	0.894737	1	1	1	32.0789	31.8421	48.3421	41.7368	0.973629	0.069634	0.266485	0.069634	0.266485	0.427876	Time_2<=Time_1<=Time_4<=Time_3	N	a	a	a	a
Bacteroides	0.456011	0.999092	20.2729	29.4146	22.313	23.9238	15.3482	27.1037	16.6801	13.4821	0.947368	1	1	1	33.8947	45.1053	37.7368	37.2632	0.607495	0.765907	0.765907	0.607495	0.607495	0.947288	Time_1<=Time_4<=Time_3<=Time_2	N	a	a	a	a
Barnesiella	0.999092	0.999092	0.219846	0.100054	0.154621	0.154858	0	0	0	0	0.157895	0.157895	0.157895	0.157895	38.8421	38.1579	38.4737	38.5263	0.990766	0.990766	0.990766	0.990766	0.990766	0.990766	Time_2<=Time_3<=Time_4<=Time_1	N	a	a	a	a
Coprobacter	0.974985	0.999092	0.000936842	0.00810684	0.00795579	0.00478579	0	0	0	0	0.157895	0.105263	0.157895	0.157895	38.7895	37.2632	38.8947	39.0526	0.980845	0.980845	0.980845	0.980845	0.980845	0.980845	Time_2<=Time_1<=Time_3<=Time_4	N	a	a	a	a
Butyricimonas	0.926021	0.999092	0.0545584	0.0406879	0.0485932	0.0384526	0	0	0	0	0.368421	0.263158	0.368421	0.368421	39.4211	36	39.6316	38.9474	0.972285	0.972285	0.972285	0.972285	0.972285	0.972285	Time_2<=Time_4<=Time_1<=Time_3	N	a	a	a	a
Odoribacter	0.791785	0.999092	0.179841	0.181586	0.132263	0.128023	0	0	0	0	0.473684	0.368421	0.473684	0.421053	41.1579	34.8947	39.7895	38.1579	0.832846	0.832846	0.832846	0.832846	0.832846	0.832846	Time_2<=Time_4<=Time_3<=Time_1	N	a	a	a	a
Prevotella	0.597252	0.999092	0.382726	5.37336	0.874541	1.53037	0	0	0	0	0.210526	0.31579	0.421053	0.210526	35.6579	39.8684	42.3947	36.0789	0.763462	0.763462	0.941502	0.791672	0.763462	0.763462	Time_1<=Time_4<=Time_2<=Time_3	N	a	a	a	a
Alistipes	0.334394	0.999092	4.19493	1.58757	2.50348	2.26802	2.86121	0.13202	0.71127	0.77777	0.736842	0.684211	0.789474	0.736842	43.1842	30.9474	41.0526	38.8158	0.463845	0.763985	0.763985	0.463845	0.535432	0.763985	Time_2<=Time_4<=Time_3<=Time_1	N	a	a	a	a
Parabacteroides	0.480894	0.999092	1.21967	1.3553	2.14795	1.31537	0.75746	0.49379	1.77899	1.2471	0.894737	1	1	0.947368	35.4211	34.6842	44.7368	39.1579	0.918085	0.580531	0.722359	0.580531	0.722359	0.722359	Time_2<=Time_1<=Time_4<=Time_3	N	a	a	a	a
Gemella	0.502599	0.999092	0.00875947	0.0113068	0.0136047	0.00962947	0	0.0033	0.00391	0.00318	0.473684	0.684211	0.684211	0.789474	32.0526	41.9474	40.0526	39.9474	0.521515	0.521515	0.521515	0.94468	0.94468	0.988036	Time_1<=Time_4<=Time_3<=Time_2	N	a	a	a	a
Abiotrophia	0.236588	0.928828	0	0.000501053	0.000216316	0.00118789	0	0	0	0	0	0.210526	0.105263	0.105263	34.5	42.3421	38.3421	38.8158	0.239393	0.426604	0.426604	0.426604	0.426604	0.901224	Time_1<=Time_3<=Time_4<=Time_2	N	a	a	a	a
Granulicatella	0.811034	0.999092	0.000211053	0.000463684	0.000565789	0.000604211	0	0	0	0	0.157895	0.210526	0.105263	0.105263	38.5789	40.9474	37.3684	37.1053	0.93895	0.93895	0.93895	0.93895	0.93895	0.952135	Time_4<=Time_3<=Time_1<=Time_2	N	a	a	a	a
Enterococcus	0.888362	0.999092	0.474622	0.409348	1.2707	0.134298	0	0	0.00184	0	0.368421	0.421053	0.526316	0.473684	35.5789	38.3421	40.3947	39.6842	0.913386	0.913386	0.913386	0.913386	0.913386	0.913386	Time_1<=Time_2<=Time_4<=Time_3	N	a	a	a	a
Lactobacillus	0.826264	0.999092	0.145838	0.785204	1.41583	0.293497	0.00026	0	0.00763	0.00038	0.526316	0.421053	0.578947	0.526316	37.1579	36.5789	42.3158	37.9474	0.931537	0.931537	0.931537	0.931537	0.931537	0.931537	Time_2<=Time_1<=Time_4<=Time_3	N	a	a	a	a
Weissella	0.998561	0.999092	0.00218211	0.000915789	0.0222026	0.0170126	0	0	0	0	0.210526	0.210526	0.210526	0.210526	38.3947	38.0263	38.7632	38.8158	0.991777	0.991777	0.991777	0.991777	0.991777	0.991777	Time_2<=Time_1<=Time_3<=Time_4	N	a	a	a	a
Lactococcus	0.200824	0.920797	0.000944211	0.000744737	0.00746053	0.0561821	0	0	0	0	0.105263	0.105263	0.157895	0.31579	35.8947	35.7368	37.8421	44.5263	0.973204	0.8144	0.198949	0.8144	0.198949	0.310054	Time_2<=Time_1<=Time_3<=Time_4	N	a	a	a	a
Streptococcus	0.86569	0.999092	0.814647	1.1144	1.25978	0.792494	0.23993	0.35816	0.32005	0.23997	1	1	1	1	36.2632	38.4737	42	37.2632	0.888998	0.888998	0.888998	0.888998	0.888998	0.888998	Time_1<=Time_4<=Time_2<=Time_3	N	a	a	a	a
Catabacter	0.139324	0.920797	0.00411684	0.00262526	0.00755263	0.00783316	0	0	0.00342	0	0.31579	0.210526	0.526316	0.368421	36.6316	31.8421	45.8421	39.6842	0.521554	0.39891	0.618506	0.134304	0.401608	0.47269	Time_2<=Time_1<=Time_4<=Time_3	N	a	a	a	a
Christensenella	0.658945	0.999092	0.00315263	0.000745789	0.00256211	0.00330632	0	0	0	0	0.210526	0.105263	0.263158	0.210526	39.2105	34.7895	40.7368	39.2632	0.749195	0.920708	0.991566	0.749195	0.749195	0.920708	Time_2<=Time_1<=Time_4<=Time_3	N	a	a	a	a
Clostridium	0.579253	0.999092	0.252438	0.126064	0.100456	0.148899	0.0305	0.01892	0.03384	0.0474	0.789474	0.631579	0.789474	0.842105	39.8421	33.1316	38.1579	42.8684	0.762092	0.812934	0.804815	0.762092	0.762092	0.762092	Time_2<=Time_3<=Time_1<=Time_4	N	a	a	a	a
Hungatella	0.54768	0.999092	0.0175753	0.0243216	0.0544863	0.04189	0.00337	0.00474	0.00407	0.00664	0.578947	0.736842	0.684211	0.842105	34.5263	39.3947	36.0526	44.0263	0.764126	0.829254	0.764126	0.764126	0.764126	0.764126	Time_1<=Time_3<=Time_2<=Time_4	N	a	a	a	a
Lactonifactor	0.450777	0.999092	0.000286842	0.000156316	0.000781053	0.000152632	0	0	0	0	0.210526	0.105263	0.263158	0.105263	40.1053	35.8947	42.1053	35.8947	0.555582	0.804585	0.555582	0.555582	1	0.555582	Time_2<=>Time_4<=Time_1<=Time_3	N	a	a	a	a
Clostridiales_Family_XIII_Incertae_Sedis_unclassified	0.624608	0.999092	0.00441421	0.00376579	0.00360053	0.00151737	0	0	0	0	0.157895	0.263158	0.368421	0.263158	34.5789	38.7895	41.8947	38.7368	0.69096	0.69096	0.69096	0.69096	0.992433	0.69096	Time_1<=Time_4<=Time_2<=Time_3	N	a	a	a	a
Mogibacterium	0.840714	0.999092	0.00312789	0.00568789	0.00677263	0.00475737	0	0	0	0	0.31579	0.31579	0.263158	0.421053	36.5263	39.0526	37	41.4211	0.877965	0.93692	0.877965	0.877965	0.877965	0.877965	Time_1<=Time_3<=Time_2<=Time_4	N	a	a	a	a
Clostridiales_unclassified	0.747852	0.999092	0.00335263	0.00642684	0.00226632	0.00856737	0	0	0	0	0.105263	0.105263	0.105263	0.210526	37.5526	37.7105	37.3947	41.3421	0.970076	0.970076	0.776484	0.970076	0.776484	0.776484	Time_3<=Time_1<=Time_2<=Time_4	N	a	a	a	a
Intestinimonas	0.705162	0.999092	0.0163389	0.0126647	0.01602	0.00667526	0	0	0	0	0.421053	0.263158	0.421053	0.31579	40.6842	35.9474	41.4211	35.9474	0.659541	1	0.659541	0.659541	1	0.659541	Time_2<=>Time_4<=Time_1<=>Time_3	N	a	a	a	a
Lawsonibacter	0.190438	0.920797	0.00576842	0.000213158	0.00121211	0.00119895	0	0	0	0	0.210526	0.105263	0.368421	0.421053	37.0526	32.0526	41.7368	43.1579	0.488113	0.488113	0.488113	0.258957	0.258957	0.80129	Time_2<=Time_1<=Time_3<=Time_4	N	a	a	a	a
Anaerofustis	0.994609	0.999092	0.00436684	0.00470526	0.00215684	0.00133684	0	0	0	0	0.157895	0.157895	0.157895	0.210526	38.3158	38.3684	38.0526	39.2632	0.991066	0.991066	0.991066	0.991066	0.991066	0.991066	Time_3<=Time_1<=Time_2<=Time_4	N	a	a	a	a
Eubacterium	0.0219186	0.464674	1.34225	0.938395	3.47131	1.78582	0.63557	0.55241	1.50073	1.30034	0.894737	0.789474	0.894737	0.894737	33.5263	28.7895	49	42.6842	0.508048	0.0918215	0.30101	0.028455	0.104391	0.453003	Time_2<=Time_1<=Time_4<=Time_3	Y	ab	a	b	ab
Anaerostipes	0.418061	0.999092	0.494295	0.957919	1.20966	1.03364	0.36224	0.52673	0.41452	1.15473	0.842105	0.947368	0.894737	0.894737	31.6053	40.2895	38.9474	43.1579	0.6104	0.6104	0.6104	0.851324	0.826472	0.826472	Time_1<=Time_3<=Time_2<=Time_4	N	a	a	a	a
Anaerotignum	0.900082	0.999092	0.00188263	0.00230579	0.00504737	0.0179	0	0	0	0	0.105263	0.105263	0.157895	0.157895	37.3947	37.3421	39.4737	39.7895	0.990023	0.932036	0.932036	0.932036	0.932036	0.990023	Time_2<=Time_1<=Time_3<=Time_4	N	a	a	a	a
Blautia	0.933003	0.999092	3.89468	4.95406	3.36571	3.2479	1.41835	2.51287	1.62162	3.03396	1	0.947368	1	1	37.1053	41.3158	37.4211	38.1579	0.964844	0.964844	0.964844	0.964844	0.964844	0.964844	Time_1<=Time_3<=Time_4<=Time_2	N	a	a	a	a
Coprococcus	0.610032	0.999092	0.194968	0.40552	0.493815	0.417441	0.00922	0.0233	0.18135	0.08019	0.526316	0.526316	0.578947	0.578947	35.6053	34.9737	42.4737	40.9474	0.926396	0.651862	0.651862	0.651862	0.651862	0.926396	Time_2<=Time_1<=Time_4<=Time_3	N	a	a	a	a
Dorea	0.897037	0.999092	0.58193	0.497032	0.813745	0.661828	0.34742	0.26823	0.37972	0.26873	0.789474	0.789474	0.842105	0.842105	38.4737	35.4737	40.8684	39.1842	0.920757	0.920757	0.920757	0.920757	0.920757	0.920757	Time_2<=Time_1<=Time_4<=Time_3	N	a	a	a	a
Eisenbergiella	0.713375	0.999092	0.00605053	0.0103342	0.0555816	0.0377842	0	0	0.0001	0	0.368421	0.368421	0.526316	0.368421	37	37.6316	43	36.3684	0.92112	0.799923	0.92112	0.799923	0.92112	0.799923	Time_4<=Time_1<=Time_2<=Time_3	N	a	a	a	a
Fusicatenibacter	0.290686	0.999092	1.12748	0.890736	1.25329	0.971418	0.587	0.17857	0.80135	0.72547	0.842105	0.736842	0.842105	0.947368	37.1842	31.3947	44.7105	40.7105	0.621912	0.585115	0.621912	0.37548	0.577951	0.621912	Time_2<=Time_1<=Time_4<=Time_3	N	a	a	a	a
Lachnoclostridium	0.700789	0.999092	0.454408	0.385167	0.221024	0.474801	0.05316	0.14721	0.15946	0.14105	0.947368	0.947368	0.947368	0.947368	33.6579	41.9737	39.1842	39.1842	0.836411	0.836411	0.836411	0.836411	0.836411	1	Time_1<=Time_3<=>Time_4<=Time_2	N	a	a	a	a
Lachnospira	0.914497	0.999092	0.00464105	0.00785158	0.00621895	0.0306821	0	0	0	0	0.105263	0.157895	0.105263	0.157895	37.3947	39.2632	37.5	39.8421	0.980048	0.980048	0.980048	0.980048	0.980048	0.980048	Time_1<=Time_3<=Time_2<=Time_4	N	a	a	a	a
Lachnospiraceae_unclassified	0.225856	0.920797	1.02942	0.468987	0.750741	2.68355	0.08686	0.02586	0.19043	0.55284	0.736842	0.631579	0.736842	0.736842	36.9211	32.1842	38.2368	46.6579	0.603976	0.852513	0.468219	0.588663	0.245107	0.468219	Time_2<=Time_1<=Time_3<=Time_4	N	a	a	a	a
Roseburia	0.889324	0.999092	1.81322	2.04192	1.2553	2.13386	0.42119	0.45574	0.35761	0.37234	0.842105	0.789474	0.842105	1	38.3421	35.9474	38.1316	41.5789	0.912256	0.976532	0.912256	0.912256	0.912256	0.912256	Time_2<=Time_3<=Time_1<=Time_4	N	a	a	a	a
Sellimonas	0.38564	0.999092	0.574953	0.200416	0.121369	0.144917	0.03396	0	0	0.00228	0.578947	0.368421	0.473684	0.578947	44.4737	32.8947	37.5789	39.0526	0.504334	0.581536	0.581536	0.581536	0.581536	0.825965	Time_2<=Time_3<=Time_4<=Time_1	N	a	a	a	a
Tyzzerella	0.908626	0.999092	0.0119453	0.109206	0.14805	0.0450389	0	0.00012	0.00028	0.00089	0.473684	0.526316	0.578947	0.526316	35.4737	39.0789	39.5789	39.8684	0.965912	0.965912	0.965912	0.965912	0.965912	0.965912	Time_1<=Time_2<=Time_3<=Time_4	N	a	a	a	a
Oscillibacter	0.856089	0.999092	0.0677837	0.0543311	0.0623095	0.0216384	0.00119	0	0.00701	0.00048	0.631579	0.421053	0.578947	0.526316	39.8947	36.7368	41.2105	36.1579	0.932211	0.932211	0.932211	0.932211	0.932211	0.932211	Time_4<=Time_2<=Time_1<=Time_3	N	a	a	a	a
Clostridioides	0.947666	0.999092	0.116445	0.0549937	0.0973505	0.0983268	0	0	0	0	0.157895	0.157895	0.105263	0.105263	39.3158	39.4737	37.5526	37.6579	0.980048	0.980048	0.980048	0.980048	0.980048	0.980048	Time_3<=Time_4<=Time_1<=Time_2	N	a	a	a	a
Intestinibacter	0.00264905	0.1404	0.140284	0.0227742	0.116482	0.117533	0.11197	0.00258	0.03805	0.07783	0.842105	0.684211	0.789474	1	44.8421	23.1053	38.3158	47.7368	0.00706337	0.433384	0.685452	0.0666286	0.00340764	0.281153	Time_2<=Time_3<=Time_1<=Time_4	Y	b	a	ab	b
Peptostreptococcus	0.900852	0.999092	0.00530684	0.00362316	0.00643316	0.00533211	0	0	0	0	0.210526	0.263158	0.31579	0.210526	36.7895	39.2632	40.5	37.4474	0.90388	0.90388	0.90388	0.90388	0.90388	0.90388	Time_1<=Time_4<=Time_2<=Time_3	N	a	a	a	a
Romboutsia	0.404715	0.999092	0.00251737	0.000581579	0.00187684	0.00142211	0.00013	0	0.00035	0	0.526316	0.421053	0.631579	0.421053	41.0789	33.0526	43.4737	36.3947	0.58171	0.720854	0.720854	0.58171	0.720854	0.58171	Time_2<=Time_4<=Time_1<=Time_3	N	a	a	a	a
Agathobaculum	0.795051	0.999092	0.110325	0.170043	0.137088	0.134163	0.02484	0.1098	0.07173	0.08082	0.736842	0.789474	0.789474	0.789474	34.1053	40.3684	39.8947	39.6316	0.875892	0.875892	0.875892	0.970536	0.970536	0.970536	Time_1<=Time_4<=Time_3<=Time_2	N	a	a	a	a
Anaeromassilibacillus	0.223063	0.920797	0.000117895	0	0.000332632	0.00180211	0	0	0	0	0.157895	0	0.105263	0.210526	39.6316	34	38.1579	42.2105	0.470183	0.713959	0.625474	0.470183	0.246803	0.470183	Time_2<=Time_3<=Time_1<=Time_4	N	a	a	a	a
Anaerotruncus	0.164076	0.920797	0.0304463	0.00328158	0.0144295	0.0295953	0.00017	0	0.00888	0.00569	0.526316	0.368421	0.578947	0.631579	38.2895	29.7895	42.1053	43.8158	0.419041	0.687845	0.621862	0.20709	0.20709	0.800631	Time_2<=Time_1<=Time_3<=Time_4	N	a	a	a	a
Faecalibacterium	0.543644	0.999092	1.74747	2.53826	3.00099	2.93137	1.42458	2.44741	2.87602	1.59309	0.842105	0.842105	0.842105	0.894737	33.0526	38	43.3684	39.5789	0.715581	0.715581	0.715581	0.715581	0.825318	0.715581	Time_1<=Time_2<=Time_4<=Time_3	N	a	a	a	a
Flavonifractor	0.394318	0.999092	0.364799	0.21498	0.229668	0.422385	0.04633	0.12259	0.20706	0.25471	0.947368	0.947368	0.894737	1	33.7632	36.8684	37.7368	45.6316	0.797632	0.797632	0.540948	0.903519	0.540948	0.540948	Time_1<=Time_2<=Time_3<=Time_4	N	a	a	a	a
Gemmiger	0.6202	0.999092	0.0918137	0.104579	0.0523653	0.0819947	0.01537	0.00266	0.00633	0.00953	0.736842	0.526316	0.578947	0.578947	43.4474	34.6579	36.7368	39.1579	0.764549	0.764549	0.764549	0.764549	0.764549	0.764549	Time_2<=Time_3<=Time_4<=Time_1	N	a	a	a	a
Ruminococcaceae_unclassified	0.00230812	0.1404	0.183676	0.000116842	0.134393	0.0385284	0.00353	0	0.00644	0.00613	0.631579	0.105263	0.526316	0.578947	44.3158	23.2632	44.4737	41.9474	0.00412	0.980851	0.862597	0.00412	0.00901774	0.862597	Time_2<Time_4<=Time_1<=Time_3	Y	b	a	b	b
Ruminococcus	0.165567	0.920797	1.2718	0.206847	1.05772	0.775424	0.08161	0	0.00047	0.07141	0.684211	0.368421	0.526316	0.631579	43.4737	29.3684	39.5526	41.6053	0.220421	0.784628	0.784628	0.272638	0.220421	0.784628	Time_2<=Time_3<=Time_4<=Time_1	N	a	a	a	a
Ruthenibacterium	0.327896	0.999092	0.153314	0.0790563	1.32482	1.00637	0.02971	0.0176	0.05979	0.05652	0.789474	0.684211	0.842105	0.789474	37.3158	31.4211	43.5789	41.6842	0.61204	0.61204	0.647739	0.449167	0.449167	0.790285	Time_2<=Time_1<=Time_4<=Time_3	N	a	a	a	a
Coprobacillus	0.0135223	0.35834	0.0209774	0	0.0255489	0.0808795	0	0	0	0	0.31579	0	0.473684	0.368421	39.3421	27.5	44.7368	42.4211	0.0780617	0.52067	0.686507	0.0159839	0.0279292	0.686507	Time_2<=Time_1<=Time_4<=Time_3	Y	ab	a	b	b
Dielma	0.430033	0.999092	0.145555	0.000203684	0.0106547	0.0718084	0	0	0	0	0.263158	0.157895	0.368421	0.210526	38.8947	34.3684	43.2632	37.4737	0.633961	0.633961	0.794214	0.615217	0.682422	0.633961	Time_2<=Time_4<=Time_1<=Time_3	N	a	a	a	a
Erysipelatoclostridium	0.501799	0.999092	2.09416	1.03914	0.601087	0.328764	0.07925	0.17762	0.09175	0.06989	0.947368	0.947368	1	1	36.6579	44.6053	38.6842	34.0526	0.776986	0.777315	0.777315	0.776986	0.776986	0.776986	Time_4<=Time_1<=Time_3<=Time_2	N	a	a	a	a
Holdemania	0.739201	0.999092	0.00632421	0.00212158	0.00684842	0.00330158	0	0	0	0	0.31579	0.263158	0.421053	0.421053	37.8947	34.8421	41.2632	40	0.836747	0.836747	0.836747	0.836747	0.836747	0.836747	Time_2<=Time_1<=Time_4<=Time_3	N	a	a	a	a
Solobacterium	0.188326	0.920797	0.000281053	0.000823158	0.000423684	0.000751579	0	0	0	0	0.0526316	0.31579	0.105263	0.157895	34.7368	44.1316	36.6053	38.5263	0.233047	0.681176	0.607022	0.293769	0.435469	0.681176	Time_1<=Time_3<=Time_4<=Time_2	N	a	a	a	a
Turicibacter	0.687862	0.999092	0.00981158	0.0130542	0.00978263	0.00350526	0	0	0	0	0.421053	0.263158	0.368421	0.31579	42.5	35.9474	39.1053	36.4474	0.793122	0.793122	0.793122	0.793122	0.934239	0.793122	Time_2<=Time_4<=Time_3<=Time_1	N	a	a	a	a
Firmicutes_unclassified	0.336393	0.999092	0.355492	0.117207	0.179262	0.197062	0.03916	0.00879	0.09316	0.04889	0.684211	0.526316	0.684211	0.684211	41.3684	30.7368	42.0526	39.8421	0.386843	0.922162	0.922163	0.386843	0.386999	0.922163	Time_2<=Time_4<=Time_1<=Time_3	N	a	a	a	a
Phascolarctobacterium	0.904148	0.999092	0.335391	0.227453	0.283075	0.33775	0.1396	0.13362	0.14117	0.19001	0.736842	0.789474	0.842105	0.789474	37.8158	36.5263	38.0263	41.6316	0.976449	0.976449	0.976449	0.976449	0.976449	0.976449	Time_2<=Time_1<=Time_3<=Time_4	N	a	a	a	a
Megamonas	0.871696	0.999092	0.385408	0.719141	0.14966	0.763792	0	0	0	0	0.210526	0.263158	0.31579	0.31579	35.7895	38.4737	39.5789	40.1579	0.918331	0.918331	0.918331	0.918331	0.918331	0.918331	Time_1<=Time_2<=Time_3<=Time_4	N	a	a	a	a
Allisonella	0.205318	0.920797	0.000164737	0	0.00175632	0.00265	0	0	0	0	0.105263	0	0.157895	0.210526	37.7368	34	40.0526	42.2105	0.528981	0.591457	0.528981	0.396624	0.246803	0.591457	Time_2<=Time_1<=Time_3<=Time_4	N	a	a	a	a
Dialister	0.704133	0.999092	0.37445	0.0318874	0.629672	0.806197	0	0.00033	0.00383	0	0.421053	0.526316	0.631579	0.473684	36.4737	35.1053	42.1053	40.3158	0.839087	0.839087	0.839087	0.839087	0.839087	0.839087	Time_2<=Time_1<=Time_4<=Time_3	N	a	a	a	a
Megasphaera	0.224952	0.920797	0.0270384	0.518243	0.0428326	0.0303663	0	0.00171	0	0	0.210526	0.526316	0.263158	0.31579	33.5789	45.5263	36.3684	38.5263	0.27554	0.718452	0.612714	0.378014	0.484388	0.718452	Time_1<=Time_3<=Time_4<=Time_2	N	a	a	a	a
Veillonella	0.0113536	0.35834	0.592822	0.390884	0.261366	0.0830621	0.00782	0.1722	0.01606	0.00283	0.684211	0.947368	0.684211	0.578947	34.0526	52.6842	35.8421	31.4211	0.025746	0.800706	0.800706	0.0350182	0.0162256	0.799279	Time_4<=Time_1<=Time_3<Time_2	Y	a	b	a	a
Anaerococcus	0.133496	0.920797	0.0193211	5.57895e-05	0.00125421	0.00708579	0	0	0	0	0.157895	0.0526316	0.31579	0.105263	38.7368	34.3158	44.5	36.4474	0.496448	0.410099	0.639266	0.150753	0.639266	0.229811	Time_2<=Time_4<=Time_1<=Time_3	N	a	a	a	a
Parvimonas	0.354052	0.999092	0.000731053	0.00274263	0.00227684	0.00120632	0	0	0	0	0.105263	0.31579	0.210526	0.105263	35.6579	42.9211	39.8684	35.5526	0.40134	0.577111	0.982663	0.634303	0.40134	0.577111	Time_4<=Time_1<=Time_3<=Time_2	N	a	a	a	a
Fusobacterium	0.215936	0.920797	0.246188	0.291871	0.282071	0.0527963	0	0	0	0	0.157895	0.421053	0.473684	0.31579	32	42.4474	43	36.5526	0.254075	0.254075	0.542964	0.927335	0.49599	0.49599	Time_1<=Time_4<=Time_2<=Time_3	N	a	a	a	a
Oxalobacter	0.35542	0.999092	0.00326263	0	0.0112647	0.00861526	0	0	0	0	0.105263	0	0.157895	0.157895	38.6053	34.5	40.5789	40.3158	0.564155	0.784816	0.784816	0.382633	0.382633	0.945027	Time_2<=Time_1<=Time_4<=Time_3	N	a	a	a	a
Parasutterella	0.91887	0.999092	0.162371	0.166565	0.332399	0.136435	0.0169	0.00417	0.02157	0.00774	0.578947	0.684211	0.578947	0.578947	38.2632	39.1579	40.6842	35.8947	0.897434	0.897433	0.897434	0.897433	0.897434	0.897434	Time_4<=Time_1<=Time_2<=Time_3	N	a	a	a	a
Turicimonas	0.954821	0.999092	0.0392347	0.0338637	0.0146311	0.0116547	0.00182	0	0.00512	0	0.526316	0.473684	0.526316	0.473684	39.5526	38.4211	39.7105	36.3158	0.981205	0.981205	0.981205	0.981205	0.981205	0.981205	Time_4<=Time_2<=Time_1<=Time_3	N	a	a	a	a
Bilophila	0.437025	0.999092	0.0428332	0.01898	0.0309774	0.0296874	0.02174	0.00606	0.01391	0.01455	0.789474	0.631579	0.789474	0.631579	42.6842	32.2368	41.6842	37.3947	0.545775	0.887638	0.653358	0.545775	0.653358	0.653358	Time_2<=Time_4<=Time_3<=Time_1	N	a	a	a	a
Desulfovibrio	0.928959	0.999092	0.0188811	0.0113005	0.0113132	0.0122484	0	0	0	0	0.157895	0.105263	0.157895	0.105263	39.5789	37.5526	39.4211	37.4474	0.980048	0.980048	0.980048	0.980048	0.980048	0.980048	Time_4<=Time_2<=Time_3<=Time_1	N	a	a	a	a
Citrobacter	0.359611	0.999092	0.0118353	0.00357316	0.00854421	0.00550368	0	0	0	0	0.157895	0.0526316	0.210526	0.0526316	40.1053	36	41.8421	36.0526	0.470183	0.79889	0.470183	0.449604	0.989555	0.449604	Time_2<=Time_4<=Time_1<=Time_3	N	a	a	a	a
Enterobacter	0.742189	0.999092	0.000660526	0.000391579	0.00525421	0.00639632	0	0	0	0	0.157895	0.0526316	0.105263	0.157895	39.7895	36	38.2632	39.9474	0.845059	0.845059	0.968673	0.845059	0.845059	0.845059	Time_2<=Time_3<=Time_1<=Time_4	N	a	a	a	a
Escherichia	0.0280957	0.496358	3.50758	4.13117	0.688498	0.681025	0.29777	1.35344	0.22137	0.31713	1	1	1	1	36	51.5789	33	33.4211	0.059351	0.862661	0.862661	0.0337973	0.0337973	0.953137	Time_3<=Time_4<=Time_1<=Time_2	Y	ab	b	a	a
Klebsiella	0.789956	0.999092	0.0469626	0.163311	0.945109	0.112056	0	0	0	0	0.31579	0.473684	0.31579	0.473684	35.8158	40.9474	36.6579	40.5789	0.802564	0.953521	0.802564	0.802564	0.953521	0.802564	Time_1<=Time_3<=Time_4<=Time_2	N	a	a	a	a
Morganella	0.291033	0.999092	0.00328789	0.00511684	0.00305	0.000822105	0	0	0	0	0.0526316	0.263158	0.105263	0.105263	35.6842	43.3158	37.5	37.5	0.334082	0.799401	0.799401	0.334082	0.334082	1	Time_1<=Time_3<=>Time_4<=Time_2	N	a	a	a	a
Haemophilus	0.108941	0.920797	0.176868	0.164421	0.0380037	0.0272911	0.00276	0.04854	0.00335	0.0022	0.578947	0.842105	0.578947	0.526316	38.1053	48.5	34.5263	32.8684	0.273252	0.729972	0.679982	0.13619	0.13619	0.812345	Time_4<=Time_3<=Time_1<=Time_2	N	a	a	a	a
Proteobacteria_unclassified	0.967597	0.999092	0.238234	0.197232	0.123737	0.118346	0.00202	0	0.00131	0.00054	0.526316	0.473684	0.578947	0.526316	38.9737	37.1579	40.2632	37.6053	0.947341	0.947341	0.947341	0.947341	0.947341	0.947341	Time_2<=Time_4<=Time_1<=Time_3	N	a	a	a	a
Cloacibacillus	0.672601	0.999092	0.000354737	3.42105e-05	0.00107474	0.0120226	0	0	0	0	0.157895	0.0526316	0.157895	0.157895	39.3158	35.3158	39.5263	39.8421	0.683877	0.960108	0.960108	0.683877	0.683877	0.960108	Time_2<=Time_1<=Time_3<=Time_4	N	a	a	a	a
Pyramidobacter	0.293328	0.999092	0.000436842	0.000550526	0.00108316	0.000605263	0	0	0	0	0.0526316	0.0526316	0.210526	0.210526	35.5789	35.6842	41.5	41.2368	0.980048	0.280641	0.280641	0.280641	0.280641	0.980048	Time_1<=Time_2<=Time_4<=Time_3	N	a	a	a	a
Akkermansia	0.943198	0.999092	0.258635	0.104481	0.07108	0.220788	0	0	0	0	0.31579	0.263158	0.263158	0.263158	40.5263	37.1579	38.2105	38.1053	0.985126	0.985126	0.985126	0.985126	0.985126	0.985126	Time_2<=Time_4<=Time_3<=Time_1	N	a	a	a	a
Sfi21dt1virus	0.752341	0.999092	0.0150574	0.0102226	0.00711789	0.00297789	0	0	0	0	0.210526	0.210526	0.31579	0.157895	38.5789	38.0526	41.5263	35.8421	0.919792	0.806822	0.806822	0.806822	0.806822	0.806822	Time_4<=Time_2<=Time_1<=Time_3	N	a	a	a	a
Siphoviridae_unclassified	0.08179	0.920797	1.09325	0.7953	0.115961	0.803473	0.00789	0	0.00967	0.01066	0.842105	0.473684	0.684211	0.842105	42.4474	27.6316	39.6842	44.2368	0.108947	0.800391	0.800391	0.177152	0.108947	0.780086	Time_2<=Time_3<=Time_1<=Time_4	N	a	a	a	a
Cyprinivirus	0.927623	0.999092	0.00332053	0.00367158	0.000278421	0.000470526	0	0	0	0	0.105263	0.157895	0.210526	0.157895	36.8158	39.0526	39.7632	38.3684	0.880406	0.880405	0.880406	0.880405	0.880406	0.880406	Time_1<=Time_4<=Time_2<=Time_3	N	a	a	a	a
Potyvirus	0.132143	0.920797	0.000347368	0.000115263	0.000281579	0.000337895	0	0	0	0	0.263158	0.105263	0.421053	0.473684	36.7105	31.2105	42.6316	43.4474	0.42214	0.42214	0.42214	0.159503	0.159503	0.890153	Time_2<=Time_1<=Time_3<=Time_4	N	a	a	a	a
Viruses_unclassified	0.802731	0.999092	0.00816526	0.00114211	0.00331316	0.00503947	0	0	0	0	0.157895	0.210526	0.31579	0.210526	36.9474	37.4737	41.6316	37.9474	0.92779	0.92779	0.92779	0.92779	0.92779	0.92779	Time_1<=Time_2<=Time_4<=Time_3	N	a	a	a	a
