# Supplementary material for: Gut microbiota in children with split-dose bowel preparations revealed by metagenomics
Source: Front Cell Infect Microbiol. 2023 Jul 18;13:1202007. doi: 10.3389/fcimb.2023.1202007 (PMC10390731; doi:10.3389/fcimb.2023.1202007)
Supplement: Supplementary Table 5 — The data of differential microbiota at the species level. [file Table_5.xls]

## Sheet: Table S5
Table S5 The data of differential microbiota at the species level.
ID	p	p_adjust	mean_Time_1	mean_Time_2	mean_Time_3	mean_Time_4	median_Time_1	median_Time_2	median_Time_3	median_Time_4	occurrence_Time_1	occurrence_Time_2	occurrence_Time_3	occurrence_Time_4	rank_mean_Time_1	rank_mean_Time_2	rank_mean_Time_3	rank_mean_Time_4	p_Time_2_Time_1	p_Time_3_Time_1	p_Time_4_Time_1	p_Time_3_Time_2	p_Time_4_Time_2	p_Time_4_Time_3	direction	DEGs	symbol_Time_1	symbol_Time_2	symbol_Time_3	symbol_Time_4
Actinobaculum_sp_oral_taxon_183	0.959476	0.999955	0.000604737	0.000465789	0.00126526	0.000571053	0	0	0	0	0.157895	0.105263	0.157895	0.157895	38.8421	37.0526	39.2632	38.8421	1	1	1	1	1	1	Time_2<=>Time_1<=>Time_4<=>Time_3	N	a	a	a	a
Actinomyces_graevenitzii	0.550478	0.999955	0.00412421	0.00296842	0.00315579	0.00707053	0	0	0	0	0.421053	0.263158	0.210526	0.263158	43.2368	38.5263	35.4474	36.7895	0.815052	0.783414	0.783414	0.815052	0.815052	0.815052	Time_3<=Time_4<=Time_2<=Time_1	N	a	a	a	a
Actinomyces_johnsonii	0.959841	0.999955	0.00169632	0.000947368	0.00166947	0.00154737	0	0	0	0	0.210526	0.157895	0.210526	0.210526	38.9474	36.8421	39.2632	38.9474	1	1	1	1	1	1	Time_2<=>Time_1<=>Time_4<=>Time_3	N	a	a	a	a
Actinomyces_massiliensis	0.176381	0.999955	0.000357895	0.000358421	0.000571579	0.000719474	0	0	0	0	0.0526316	0.157895	0.368421	0.210526	33.3158	37.2105	44.1579	39.3158	0.520922	0.17668	0.456407	0.456407	0.672436	0.496236	Time_1<=Time_2<=Time_4<=Time_3	N	a	a	a	a
Actinomyces_naeslundii	0.440977	0.999955	0.00211947	0.00362	0.00653158	0.00667526	0	0	0.00042	0.00091	0.421053	0.368421	0.578947	0.578947	34.6842	34.6842	43.2105	41.4211	1	0.468002	0.468002	0.468002	0.468002	0.945926	Time_1<=>Time_2<=Time_4<=Time_3	N	a	a	a	a
Actinomyces_odontolyticus	0.738582	0.999955	0.00246211	0.00364474	0.00487105	0.0114832	0.00126	0.00191	0.00057	0.00076	0.526316	0.526316	0.578947	0.684211	36.1316	38.5526	36.3684	42.9474	0.90158	0.972588	0.90158	0.90158	0.90158	0.90158	Time_1<=Time_3<=Time_2<=Time_4	N	a	a	a	a
Actinomyces_oris	0.317789	0.999955	0.00183842	0.00133368	0.00283895	0.00240947	0	0	0.00018	0	0.31579	0.210526	0.526316	0.31579	37.6053	33.8158	44.9211	37.6579	0.63808	0.461358	0.99307	0.40112	0.63808	0.461358	Time_2<=Time_1<=Time_4<=Time_3	N	a	a	a	a
Actinomyces_sp_HMSC035G02	0.563793	0.999955	0.000532105	0.000897368	0.000787368	0.00213421	0	0	0	0	0.263158	0.31579	0.157895	0.368421	37.3684	39.9474	34.5263	42.1579	0.695428	0.695428	0.695428	0.695428	0.695428	0.695428	Time_3<=Time_1<=Time_2<=Time_4	N	a	a	a	a
Actinomyces_sp_ICM47	0.459707	0.999955	0.00423	0.00441789	0.00312737	0.00564	0	0	0	0	0.368421	0.473684	0.263158	0.31579	39.4737	43.6053	34.2105	36.7105	0.683401	0.683401	0.683401	0.683401	0.683401	0.683401	Time_3<=Time_4<=Time_1<=Time_2	N	a	a	a	a
Actinomyces_sp_S6_Spd3	0.714262	0.999955	0.00404737	0.000553158	0.000427895	0.00107105	0	0	0	0	0.210526	0.263158	0.105263	0.210526	39.5789	40.6316	35.1579	38.6316	0.849103	0.849103	0.849103	0.849103	0.849103	0.849103	Time_3<=Time_4<=Time_1<=Time_2	N	a	a	a	a
Actinomyces_sp_oral_taxon_181	0.385056	0.999955	0.00146421	0.00168158	0.000731053	0.00139053	0	0	0	0	0.210526	0.368421	0.157895	0.157895	37.7895	43.9474	35.8421	36.4211	0.47748	0.911802	0.911802	0.449644	0.449644	0.911802	Time_3<=Time_4<=Time_1<=Time_2	N	a	a	a	a
Bifidobacterium_adolescentis	0.91797	0.999955	0.415161	0.191552	0.525576	0.73173	0	0	0	0	0.210526	0.210526	0.263158	0.263158	37.6579	36.7632	39.5263	40.0526	0.921493	0.921493	0.921493	0.921493	0.921493	0.921493	Time_2<=Time_1<=Time_3<=Time_4	N	a	a	a	a
Bifidobacterium_animalis	0.36976	0.999955	0.182231	0.0164179	0.0199084	0.0120437	0	0	0	0	0.263158	0.157895	0.157895	0.0526316	42.6842	38.3684	38.3158	34.6316	0.501429	0.501429	0.459622	0.990766	0.501429	0.501429	Time_4<=Time_3<=Time_2<=Time_1	N	a	a	a	a
Bifidobacterium_bifidum	0.914031	0.999955	0.473075	0.313606	0.14775	0.29288	0	0	0	0	0.157895	0.157895	0.263158	0.157895	37.8947	37.8947	40.6316	37.5789	1	1	1	1	1	1	Time_4<=>Time_1<=>Time_2<=>Time_3	N	a	a	a	a
Bifidobacterium_breve	0.930748	0.999955	0.117169	0.173958	0.357879	0.0760332	0	0	0	0	0.210526	0.31579	0.210526	0.210526	37.5	40.6579	38.0263	37.8158	0.968554	0.968554	0.968554	0.968554	0.968554	0.968554	Time_1<=Time_4<=Time_3<=Time_2	N	a	a	a	a
Bifidobacterium_dentium	0.763382	0.999955	0.0177495	0.00422526	0.0299011	0.0132421	0	0	0	0	0.157895	0.157895	0.263158	0.263158	36.8421	36.3684	40.9474	39.8421	0.926095	0.835325	0.835325	0.835325	0.835325	0.926095	Time_2<=Time_1<=Time_4<=Time_3	N	a	a	a	a
Bifidobacterium_longum	0.406086	0.999955	1.13358	1.33818	1.48718	2.41666	0.37338	0.36002	0.66752	0.73896	0.842105	0.947368	0.894737	0.842105	33.1579	35.4737	43.6316	41.7368	0.791263	0.508944	0.508944	0.508944	0.572456	0.791263	Time_1<=Time_2<=Time_4<=Time_3	N	a	a	a	a
Bifidobacterium_pseudocatenulatum	0.0740943	0.999955	1.24429	4.1342	2.22615	3.08978	0.25136	0.39045	2.08851	1.69377	0.789474	0.842105	0.947368	0.947368	30.5263	33.3158	44.5263	45.6316	0.836151	0.151529	0.151529	0.176034	0.170734	0.877301	Time_1<=Time_2<=Time_3<=Time_4	N	a	a	a	a
Corynebacterium_argentoratense	0.748757	0.999955	0.000282632	0.00421158	0.00246632	0.00725316	0	0	0	0	0.0526316	0.105263	0.105263	0.157895	36.3684	38.5526	38.5	40.5789	0.714555	0.714555	0.714555	0.988997	0.714555	0.714555	Time_1<=Time_3<=Time_2<=Time_4	N	a	a	a	a
Corynebacterium_durum	0.95789	0.999955	0.000921579	0.00264158	0.00182579	0.00119158	0	0	0	0	0.210526	0.263158	0.210526	0.263158	37.1316	39.7895	37.8684	39.2105	0.913671	0.913671	0.913671	0.913671	0.913671	0.913671	Time_1<=Time_3<=Time_4<=Time_2	N	a	a	a	a
Rothia_mucilaginosa	0.963588	0.999955	0.00173368	0.00283105	0.01034	0.00346737	0	0	0	0	0.368421	0.421053	0.368421	0.368421	37.2632	40.2105	37.5789	38.9474	0.959771	0.959771	0.959771	0.959771	0.959771	0.959771	Time_1<=Time_3<=Time_4<=Time_2	N	a	a	a	a
Propionibacterium_acidifaciens	0.949289	0.999955	0.000342105	0.000635263	2.73684e-05	0.000278421	0	0	0	0	0.157895	0.105263	0.105263	0.105263	39.9474	38.1053	37.7895	38.1579	0.989555	0.989555	0.989555	0.989555	0.989555	0.989555	Time_3<=Time_2<=Time_4<=Time_1	N	a	a	a	a
Collinsella_aerofaciens	0.575242	0.999955	1.45243	0.239671	1.1398	1.5308	0	0.00471	0.42389	0.40413	0.473684	0.631579	0.631579	0.631579	36.0526	34.2632	41.0526	42.6316	0.81945	0.704706	0.683158	0.683158	0.683158	0.81945	Time_2<=Time_1<=Time_3<=Time_4	N	a	a	a	a
Collinsella_intestinalis	0.579733	0.999955	0.00208842	0.00037	0.00300947	0.00752632	0	0	0	0	0.263158	0.105263	0.157895	0.263158	40.4737	34.9474	37.4737	41.1053	0.734276	0.734276	0.899065	0.734276	0.734276	0.734276	Time_2<=Time_3<=Time_1<=Time_4	N	a	a	a	a
Collinsella_stercoris	0.324025	0.999955	0.00462421	0.00074	0.00721842	0.0110047	0	0	0.00051	0.00067	0.368421	0.421053	0.578947	0.578947	35.2632	33.1053	42.4211	43.2105	0.895265	0.424085	0.424085	0.424085	0.424085	0.905687	Time_2<=Time_1<=Time_3<=Time_4	N	a	a	a	a
Enorma_massiliensis	0.76059	0.999955	0.00124526	0.00204158	0.0257905	0.0127353	0	0	0	0	0.157895	0.0526316	0.105263	0.157895	39.7368	36.1053	38.2105	39.9474	0.845059	0.845059	0.958239	0.845059	0.845059	0.845059	Time_2<=Time_3<=Time_1<=Time_4	N	a	a	a	a
[Collinsella]_massiliensis	0.424958	0.999955	0.000112105	0.000346842	0.00055	0.000382632	0	0	0	0	0.157895	0.0526316	0.263158	0.157895	38.2105	34.7368	42.3158	38.7368	0.533948	0.533948	0.907863	0.533948	0.533948	0.533948	Time_2<=Time_1<=Time_4<=Time_3	N	a	a	a	a
Adlercreutzia_equolifaciens	0.13788	0.999955	0.0959363	0.00805474	0.117022	0.161722	0	0	0	0	0.473684	0.210526	0.473684	0.473684	42.1842	29.3684	40.8158	41.6316	0.145372	0.930953	0.930953	0.145372	0.145372	0.930953	Time_2<=Time_3<=Time_4<=Time_1	N	a	a	a	a
Asaccharobacter_celatus	0.131588	0.999955	0.0296042	0.00248947	0.0316147	0.0494416	0	0	0	0	0.473684	0.210526	0.473684	0.473684	42.3158	29.3158	40.4737	41.8947	0.145762	0.947366	0.947366	0.160445	0.145762	0.947366	Time_2<=Time_3<=Time_4<=Time_1	N	a	a	a	a
Eggerthella_lenta	0.26032	0.999955	0.417812	0.358068	0.646144	0.409485	0.07032	0.13272	0.18404	0.18877	0.947368	1	1	1	30.0526	39.3158	43.2632	41.3684	0.392103	0.342751	0.342751	0.791431	0.791431	0.791431	Time_1<=Time_2<=Time_4<=Time_3	N	a	a	a	a
Enterorhabdus_caecimuris	0.0814202	0.999955	0.000308947	6.84211e-06	0.000349474	0.000534737	0	0	0	0	0.368421	0.0526316	0.368421	0.31579	42.0263	29.5789	41.7105	40.6842	0.0949953	0.955398	0.955398	0.0949953	0.0984026	0.955398	Time_2<=Time_4<=Time_3<=Time_1	N	a	a	a	a
Gordonibacter_pamelaeae	0.0571499	0.999955	0.0475253	0.0328584	0.0696068	0.0467247	0.01511	0.01192	0.03613	0.02965	0.894737	1	1	1	32.0789	31.8421	48.3421	41.7368	0.973629	0.069634	0.266485	0.069634	0.266485	0.427876	Time_2<=Time_1<=Time_4<=Time_3	N	a	a	a	a
Bacteroides_caccae	0.827682	0.999955	0.654928	0.87936	0.513566	0.740759	0	0	0.02969	0.18486	0.421053	0.473684	0.578947	0.526316	36.5	36.0526	40.4737	40.9737	0.946781	0.829883	0.829883	0.829883	0.829883	0.946781	Time_2<=Time_1<=Time_3<=Time_4	N	a	a	a	a
Bacteroides_cellulosilyticus	0.982723	0.999955	0.216635	0.0568358	0.236745	0.171767	0	0	0.00053	0	0.421053	0.473684	0.526316	0.421053	39.6316	37.1053	39.0526	38.2105	0.929872	0.929872	0.929872	0.929872	0.929872	0.929872	Time_2<=Time_4<=Time_3<=Time_1	N	a	a	a	a
Bacteroides_coprocola	0.999938	0.999955	0.338453	0.237916	0.312175	0.0820263	0	0	0	0	0.105263	0.105263	0.105263	0.105263	38.5526	38.4474	38.6053	38.3947	0.988997	0.988997	0.988997	0.988997	0.988997	0.988997	Time_4<=Time_2<=Time_1<=Time_3	N	a	a	a	a
Bacteroides_dorei	0.967128	0.999955	2.35101	3.01819	0.658108	2.25605	0	0	0	0	0.263158	0.263158	0.368421	0.263158	37.9474	38.3684	40.2105	37.4737	0.941502	0.941502	0.941502	0.941502	0.941502	0.941502	Time_4<=Time_1<=Time_2<=Time_3	N	a	a	a	a
Bacteroides_eggerthii	0.999955	0.999955	0.0944768	0.0585721	0.0633037	0.0400784	0	0	0	0	0.105263	0.105263	0.105263	0.105263	38.5	38.5	38.6053	38.3947	1	1	1	1	1	1	Time_4<=>Time_1<=>Time_2<=>Time_3	N	a	a	a	a
Bacteroides_finegoldii	0.931218	0.999955	0.0877221	0.0679784	0.229716	0.1202	0	0	0	0	0.31579	0.263158	0.31579	0.31579	38.9474	36.1579	39.5789	39.3158	0.963964	0.963964	0.963964	0.963964	0.963964	0.963964	Time_2<=Time_1<=Time_4<=Time_3	N	a	a	a	a
Bacteroides_fragilis	0.0385276	0.999955	3.54015	7.24616	2.8271	3.20412	0.19097	2.42275	0.45686	0.40625	0.789474	0.947368	0.894737	0.894737	33.3421	51.1316	35.4737	34.0526	0.0511361	0.920938	0.920938	0.0574525	0.0511361	0.920938	Time_1<=Time_4<=Time_3<=Time_2	Y	a	a	a	a
Bacteroides_intestinalis	0.484017	0.999955	0.262342	0.108335	0.159463	0.114717	0	0	0	0	0.421053	0.210526	0.31579	0.31579	43.3947	34.2368	37.7105	38.6579	0.667798	0.667798	0.667798	0.667798	0.667798	0.872584	Time_2<=Time_3<=Time_4<=Time_1	N	a	a	a	a
Bacteroides_nordii	0.80453	0.999955	0.0574742	0.172055	0.0196811	0.0573853	0	0	0	0	0.473684	0.263158	0.368421	0.421053	41.6842	35.4737	38.3158	38.5263	0.779827	0.779827	0.779827	0.779827	0.779827	0.973175	Time_2<=Time_3<=Time_4<=Time_1	N	a	a	a	a
Bacteroides_ovatus	0.207499	0.999955	1.30493	0.954737	1.67083	1.66461	0.38321	0.27933	1.02777	0.83631	0.684211	0.842105	0.947368	0.894737	31.8947	34.7105	45.1842	42.2105	0.693745	0.298252	0.298252	0.298252	0.441373	0.693745	Time_1<=Time_2<=Time_4<=Time_3	N	a	a	a	a
Bacteroides_plebeius	0.999955	0.999955	0.467977	0.377276	0.394508	0.308253	0	0	0	0	0.105263	0.105263	0.105263	0.105263	38.5	38.5	38.6053	38.3947	1	1	1	1	1	1	Time_4<=>Time_1<=>Time_2<=>Time_3	N	a	a	a	a
Bacteroides_salyersiae	0.862199	0.999955	0.0756347	0.144832	0.0473495	0.0647679	0	0	0	0	0.157895	0.263158	0.210526	0.157895	37.2105	40.8947	38.7368	37.1579	0.911037	0.911037	0.991566	0.911037	0.911037	0.911037	Time_4<=Time_1<=Time_3<=Time_2	N	a	a	a	a
Bacteroides_stercoris	0.935785	0.999955	1.21812	1.52078	0.745724	1.35492	0	0	0	0	0.210526	0.263158	0.31579	0.31579	36.3158	38.7895	39.2632	39.6316	0.947975	0.947975	0.947975	0.947975	0.947975	0.947975	Time_1<=Time_2<=Time_3<=Time_4	N	a	a	a	a
Bacteroides_thetaiotaomicron	0.209335	0.999955	1.15551	2.06737	0.904761	1.0415	0.56856	1.5942	0.60062	0.5148	0.842105	0.947368	1	0.947368	33.6316	47.5789	35.5789	37.2105	0.281743	0.819837	0.819837	0.281743	0.2956	0.819837	Time_1<=Time_3<=Time_4<=Time_2	N	a	a	a	a
Bacteroides_uniformis	0.359129	0.999955	3.29883	3.12383	6.26015	5.83112	1.94616	0.69111	2.52338	2.82932	0.842105	0.894737	0.947368	0.894737	35.8684	32.4211	43.4474	42.2632	0.756249	0.557751	0.557751	0.50788	0.50788	0.868646	Time_2<=Time_1<=Time_4<=Time_3	N	a	a	a	a
Bacteroides_vulgatus	0.690404	0.999955	4.34356	7.80599	6.73199	5.98669	1.42403	3.67589	3.71537	2.75625	0.736842	0.789474	0.842105	0.842105	33.4737	41.1053	40.7895	38.6316	0.914869	0.914869	0.914869	0.964709	0.914869	0.914869	Time_1<=Time_4<=Time_3<=Time_2	N	a	a	a	a
Bacteroides_xylanisolvens	0.783071	0.999955	0.783603	1.51489	0.476153	0.785754	0.1686	0.15373	0.06125	0.02786	0.789474	0.684211	0.684211	0.684211	40.8421	41.2105	35.1579	36.7895	0.958484	0.850363	0.850363	0.850363	0.850363	0.958484	Time_3<=Time_4<=Time_1<=Time_2	N	a	a	a	a
Barnesiella_intestinihominis	0.999092	0.999955	0.219846	0.100054	0.154621	0.154858	0	0	0	0	0.157895	0.157895	0.157895	0.157895	38.8421	38.1579	38.4737	38.5263	0.990766	0.990766	0.990766	0.990766	0.990766	0.990766	Time_2<=Time_3<=Time_4<=Time_1	N	a	a	a	a
Coprobacter_fastidiosus	0.974985	0.999955	0.000936842	0.00810684	0.00795579	0.00478579	0	0	0	0	0.157895	0.105263	0.157895	0.157895	38.7895	37.2632	38.8947	39.0526	0.980845	0.980845	0.980845	0.980845	0.980845	0.980845	Time_2<=Time_1<=Time_3<=Time_4	N	a	a	a	a
Butyricimonas_synergistica	0.972176	0.999955	0.0159074	0.0223005	0.0169642	0.0145432	0	0	0	0	0.368421	0.263158	0.31579	0.31579	40	37.3158	38.7632	37.9211	0.918389	0.918389	0.918389	0.918389	0.918389	0.918389	Time_2<=Time_4<=Time_3<=Time_1	N	a	a	a	a
Butyricimonas_virosa	0.92465	0.999955	0.0386505	0.0183858	0.0316284	0.0239089	0	0	0	0	0.368421	0.263158	0.368421	0.368421	39.3158	35.9474	39.4211	39.3158	1	1	1	1	1	1	Time_2<=>Time_1<=>Time_4<=>Time_3	N	a	a	a	a
Odoribacter_splanchnicus	0.791785	0.999955	0.179841	0.181586	0.132263	0.128023	0	0	0	0	0.473684	0.368421	0.473684	0.421053	41.1579	34.8947	39.7895	38.1579	0.832846	0.832846	0.832846	0.832846	0.832846	0.832846	Time_2<=Time_4<=Time_3<=Time_1	N	a	a	a	a
Prevotella_copri	0.981594	0.999955	0.382726	5.367	0.870069	1.53015	0	0	0	0	0.210526	0.210526	0.210526	0.157895	38.6842	39.4211	38.5263	37.3684	0.974703	0.974703	0.974703	0.974703	0.974703	0.974703	Time_4<=Time_3<=Time_1<=Time_2	N	a	a	a	a
Alistipes_finegoldii	0.724683	0.999955	1.2511	0.336036	0.571011	0.894283	0.16422	0.00624	0.10786	0.1264	0.631579	0.631579	0.631579	0.578947	42	34.1053	39	38.8947	0.799897	0.799897	0.799897	0.799897	0.799897	0.987939	Time_2<=Time_4<=Time_3<=Time_1	N	a	a	a	a
Alistipes_indistinctus	0.59074	0.999955	0.0337553	0.0166768	0.0658895	0.0886063	0	0	0	0	0.368421	0.210526	0.421053	0.368421	39.8421	33.4474	41.0263	39.6842	0.606732	0.979212	0.979212	0.606732	0.606732	0.979212	Time_2<=Time_4<=Time_1<=Time_3	N	a	a	a	a
Alistipes_putredinis	0.867818	0.999955	2.75477	1.17847	1.63608	1.12267	0	0	0	0	0.421053	0.421053	0.473684	0.421053	41.3158	36.7368	39.3158	36.6316	0.909277	0.909277	0.909277	0.909277	0.987047	0.909277	Time_4<=Time_2<=Time_3<=Time_1	N	a	a	a	a
Alistipes_shahii	0.602124	0.999955	0.146264	0.0563889	0.223333	0.152669	0	0	0	0	0.473684	0.31579	0.421053	0.473684	41.6316	33.3421	39.5	39.5263	0.676803	0.892137	0.892137	0.676803	0.676803	0.996736	Time_2<=Time_3<=Time_4<=Time_1	N	a	a	a	a
Parabacteroides_distasonis	0.767664	0.999955	0.875605	1.15708	1.72514	0.77951	0.41696	0.41678	0.39486	0.37869	0.789474	0.894737	0.842105	0.842105	37	39.5789	42.2895	35.1316	0.793868	0.793868	0.793868	0.793867	0.793868	0.793868	Time_4<=Time_1<=Time_2<=Time_3	N	a	a	a	a
Parabacteroides_goldsteinii	0.748057	0.999955	0.0186084	0.0401058	0.0179295	0.0763768	0	0	0	0	0.157895	0.210526	0.31579	0.157895	36.6842	38.7632	41.6579	36.8947	0.857341	0.857341	0.967115	0.857341	0.857341	0.857341	Time_1<=Time_4<=Time_2<=Time_3	N	a	a	a	a
Parabacteroides_gordonii	0.84005	0.999955	0.0136374	0.0242495	0.00395158	0.0145674	0	0	0	0	0.263158	0.157895	0.263158	0.210526	40.5526	36	39.3947	38.0526	0.824677	0.824677	0.824677	0.824677	0.824677	0.824677	Time_2<=Time_4<=Time_3<=Time_1	N	a	a	a	a
Parabacteroides_merdae	0.50851	0.999955	0.220142	0.131112	0.391567	0.364262	0	0	0	0	0.368421	0.31579	0.473684	0.421053	37.0526	33.8158	42.8947	40.2368	0.674128	0.674128	0.674128	0.674128	0.674128	0.674128	Time_2<=Time_1<=Time_4<=Time_3	N	a	a	a	a
Gemella_haemolysans	0.836165	0.999955	0.00217316	0.00153632	0.00233474	0.00171	0	0	0	0	0.31579	0.31579	0.263158	0.210526	40.8421	39.2368	38.1579	35.7632	0.848454	0.848454	0.848454	0.848454	0.848454	0.848454	Time_4<=Time_3<=Time_2<=Time_1	N	a	a	a	a
Gemella_morbillorum	0.631397	0.999955	0.00158842	0.00383	0.00397474	0.00333737	0	0.00072	0	0	0.421053	0.578947	0.31579	0.421053	36.4737	43.5789	36.0526	37.8947	0.76131	0.948222	0.948222	0.76131	0.76131	0.948222	Time_3<=Time_1<=Time_4<=Time_2	N	a	a	a	a
Gemella_sanguinis	0.430419	0.999955	0.00496105	0.00594105	0.00693158	0.00458263	0	0.00282	0.00049	0.00182	0.421053	0.631579	0.526316	0.631579	33.1316	43.9737	36.7632	40.1316	0.61177	0.622224	0.61177	0.61177	0.622224	0.622224	Time_1<=Time_3<=Time_4<=Time_2	N	a	a	a	a
Abiotrophia_sp_HMSC24B09	0.236588	0.999955	0	0.000404737	0.000189474	0.000766316	0	0	0	0	0	0.210526	0.105263	0.105263	34.5	42.3421	38.3421	38.8158	0.239393	0.426604	0.426604	0.426604	0.426604	0.901224	Time_1<=Time_3<=Time_4<=Time_2	N	a	a	a	a
Granulicatella_adiacens	0.359379	0.999955	0.000118947	0.000316842	0.00027	6.05263e-05	0	0	0	0	0.105263	0.210526	0.0526316	0.0526316	38.3421	42.5	36.6842	36.4737	0.551907	0.796795	0.796795	0.382633	0.382633	0.956009	Time_4<=Time_3<=Time_1<=Time_2	N	a	a	a	a
Granulicatella_elegans	0.945712	0.999955	9.21053e-05	0.000146842	0.000295789	0.000543684	0	0	0	0	0.105263	0.157895	0.105263	0.105263	37.8947	40	38.0526	38.0526	1	1	1	1	1	1	Time_1<=>Time_3<=>Time_4<=>Time_2	N	a	a	a	a
Enterococcus_avium	0.364513	0.999955	0.000556842	0.124174	0.0470179	0.0100853	0	0	0	0	0.105263	0.31579	0.210526	0.210526	34.0263	43.1316	38.3947	38.4474	0.447475	0.470763	0.470763	0.470763	0.470763	0.991777	Time_1<=Time_3<=Time_4<=Time_2	N	a	a	a	a
Enterococcus_faecalis	0.967008	0.999955	0.440966	0.224217	0.08295	0.0509558	0	0	0	0	0.157895	0.105263	0.157895	0.157895	39	37.1579	38.6842	39.1579	0.971271	0.971271	0.971271	0.971271	0.971271	0.971271	Time_2<=Time_3<=Time_1<=Time_4	N	a	a	a	a
Lactobacillus_mucosae	0.885407	0.999955	0.0151158	0.386345	0.134609	0.0941	0	0	0	0	0.263158	0.210526	0.157895	0.157895	40.3684	39.3158	37.5263	36.7895	0.882357	0.882357	0.882357	0.882357	0.882357	0.882357	Time_4<=Time_3<=Time_2<=Time_1	N	a	a	a	a
Lactobacillus_paragasseri	0.369955	0.999955	0.000556842	1.94737e-05	0.00751211	0.0157858	0	0	0	0	0.210526	0.0526316	0.157895	0.0526316	41.6316	35.8421	40.3158	36.2105	0.460818	0.892154	0.460818	0.460818	0.926987	0.460818	Time_2<=Time_4<=Time_3<=Time_1	N	a	a	a	a
Lactobacillus_salivarius	0.916612	0.999955	0.0956279	0.387096	1.23309	0.173319	0	0	0	0	0.31579	0.368421	0.368421	0.31579	36.5526	39.6316	40.3158	37.5	0.9101	0.9101	0.9101	0.9101	0.9101	0.9101	Time_1<=Time_4<=Time_2<=Time_3	N	a	a	a	a
Weissella_cibaria	0.319498	0.999955	0.000103158	7.21053e-05	0.0104111	0.00164947	0	0	0	0	0.0526316	0.0526316	0.105263	0.210526	36.4211	36.3158	38.7105	42.5526	0.977996	0.658296	0.324426	0.658296	0.324426	0.628147	Time_2<=Time_1<=Time_3<=Time_4	N	a	a	a	a
Weissella_confusa	0.905322	0.999955	0.00207947	0.000843684	0.0117379	0.0153637	0	0	0	0	0.210526	0.210526	0.157895	0.105263	39.7368	39.3684	38.3684	36.5263	0.937528	0.937528	0.937528	0.937527	0.937528	0.937528	Time_4<=Time_3<=Time_2<=Time_1	N	a	a	a	a
Lactococcus_lactis	0.519216	0.999955	0.000818421	9.63158e-05	0.00746053	0.0239726	0	0	0	0	0.0526316	0.105263	0.157895	0.210526	35.6316	37.2895	39.5263	41.5526	0.693661	0.693661	0.693661	0.693661	0.693661	0.693661	Time_1<=Time_2<=Time_3<=Time_4	N	a	a	a	a
Streptococcus_anginosus_group	0.648853	0.999955	0.00141842	0.00148053	0.00111421	0.00493421	0	0	0	0	0.368421	0.31579	0.157895	0.31579	41.1579	39.7105	34.2105	38.9211	0.890564	0.82334	0.890564	0.82334	0.890564	0.82334	Time_3<=Time_4<=Time_2<=Time_1	N	a	a	a	a
Streptococcus_australis	0.405825	0.999955	0.00274947	0.00335105	0.0119458	0.00436316	0	0.00029	0	0.00052	0.263158	0.526316	0.31579	0.631579	33.7368	41.2368	35.7105	43.3158	0.494754	0.760818	0.494754	0.59104	0.760818	0.494754	Time_1<=Time_3<=Time_2<=Time_4	N	a	a	a	a
Streptococcus_cristatus	0.951805	0.999955	0.00033	0.00093	0.00152158	0.000524211	0	0	0	0	0.105263	0.157895	0.157895	0.157895	36.9474	39.1579	39.1053	38.7895	0.990422	0.990422	0.990422	0.990422	0.990422	0.990422	Time_1<=Time_4<=Time_3<=Time_2	N	a	a	a	a
Streptococcus_gordonii	0.650193	0.999955	0.00225421	0.0109968	0.00992684	0.00438632	0	0	0	0	0.263158	0.31579	0.368421	0.473684	34.1579	38.3158	39.8421	41.6842	0.803373	0.803373	0.803373	0.803373	0.803373	0.803373	Time_1<=Time_2<=Time_3<=Time_4	N	a	a	a	a
Streptococcus_infantis	0.691676	0.999955	0.00245316	0.00333421	0.00666053	0.00307842	0	0	0	0	0.31579	0.473684	0.263158	0.368421	37.2632	42.8421	35.8947	38	0.859194	0.904325	0.904325	0.859194	0.859194	0.904325	Time_3<=Time_1<=Time_4<=Time_2	N	a	a	a	a
Streptococcus_lutetiensis	0.566522	0.999955	0.00188263	0.0936305	0.00240632	0.00228105	0	0	0	0	0.0526316	0.157895	0.0526316	0.157895	36.5263	40.4737	36.6316	40.3684	0.491274	0.977996	0.491274	0.491274	0.977996	0.491274	Time_1<=Time_3<=Time_4<=Time_2	N	a	a	a	a
Streptococcus_milleri	0.218571	0.999955	0.000265263	0.000305789	9.21053e-05	0.00117158	0	0	0	0	0.105263	0.105263	0.0526316	0.263158	37.3421	37.5	35.4211	43.7368	0.970076	0.777711	0.276796	0.777711	0.276796	0.276796	Time_3<=Time_1<=Time_2<=Time_4	N	a	a	a	a
Streptococcus_mitis	0.961909	0.999955	0.00609684	0.00474632	0.0113742	0.0108842	0	0	0	0	0.421053	0.421053	0.368421	0.421053	40.1579	38.9474	36.8421	38.0526	0.888437	0.888437	0.888437	0.888437	0.888437	0.888437	Time_3<=Time_4<=Time_2<=Time_1	N	a	a	a	a
Streptococcus_mutans	0.92242	0.999955	0.0163342	0.0134726	0.00890316	0.0103932	0	0	0	0	0.368421	0.368421	0.473684	0.421053	38	36.1579	40.1053	39.7368	0.942459	0.942459	0.942459	0.942459	0.942459	0.953937	Time_2<=Time_1<=Time_4<=Time_3	N	a	a	a	a
Streptococcus_oralis	0.435519	0.999955	0.0106879	0.00684947	0.00670263	0.0102889	0	0.00061	0	0	0.473684	0.578947	0.31579	0.368421	39.2632	44.2105	34	36.5263	0.668161	0.668161	0.696805	0.668161	0.668161	0.696805	Time_3<=Time_4<=Time_1<=Time_2	N	a	a	a	a
Streptococcus_parasanguinis	0.889883	0.999955	0.0546179	0.0527374	0.0687226	0.170697	0.01223	0.02117	0.02571	0.01614	0.736842	0.842105	0.894737	0.894737	35.4474	37.9737	40.4737	40.1053	0.918758	0.918758	0.918758	0.918758	0.918758	0.958909	Time_1<=Time_2<=Time_4<=Time_3	N	a	a	a	a
Streptococcus_pasteurianus	0.818511	0.999955	0.00419368	0.188764	0.00570737	0.00633316	0	0	0	0	0.157895	0.210526	0.157895	0.105263	38.1579	40.9211	38.3158	36.6053	0.879347	0.972303	0.879347	0.879347	0.879347	0.879347	Time_4<=Time_1<=Time_3<=Time_2	N	a	a	a	a
Streptococcus_salivarius	0.775071	0.999955	0.364525	0.393126	0.582059	0.396866	0.07256	0.12554	0.18594	0.13912	1	0.894737	1	1	37.9474	34.6842	42.1053	39.2632	0.829922	0.829922	0.854288	0.829922	0.829922	0.829922	Time_2<=Time_1<=Time_4<=Time_3	N	a	a	a	a
Streptococcus_sanguinis	0.362297	0.999955	0.00629737	0.0153447	0.0130947	0.0142447	0	0.0068	0.00211	0.00765	0.473684	0.631579	0.684211	0.631579	31.1053	42.1316	39.3684	41.3947	0.414704	0.467726	0.414704	0.915458	0.915458	0.915458	Time_1<=Time_3<=Time_4<=Time_2	N	a	a	a	a
Streptococcus_sp_A12	0.587478	0.999955	0.00159105	0.00126789	0.00590579	0.00292316	0	0	0	0	0.421053	0.263158	0.473684	0.421053	37.7632	33.9474	42.4211	39.8684	0.739088	0.739088	0.739088	0.739088	0.739088	0.739088	Time_2<=Time_1<=Time_4<=Time_3	N	a	a	a	a
Streptococcus_thermophilus	0.606591	0.999955	0.332724	0.312345	0.515521	0.112898	0	0	0	0	0.263158	0.263158	0.368421	0.157895	38.9474	38.6316	41.9474	34.4737	0.954624	0.706571	0.706571	0.706571	0.706571	0.706571	Time_4<=Time_2<=Time_1<=Time_3	N	a	a	a	a
Streptococcus_vestibularis	0.913177	0.999955	0.000602105	0.00209789	0.00636947	0.0206311	0	0	0	0	0.105263	0.157895	0.105263	0.157895	37.3947	39.5789	37.4474	39.5789	0.91883	1	0.91883	0.91883	1	0.91883	Time_1<=>Time_3<=Time_2<=>Time_4	N	a	a	a	a
Catabacter_hongkongensis	0.139324	0.999955	0.00411684	0.00262526	0.00755263	0.00783316	0	0	0.00342	0	0.31579	0.210526	0.526316	0.368421	36.6316	31.8421	45.8421	39.6842	0.521554	0.39891	0.618506	0.134304	0.401608	0.47269	Time_2<=Time_1<=Time_4<=Time_3	N	a	a	a	a
Christensenella_minuta	0.658945	0.999955	0.00315263	0.000745789	0.00256211	0.00330632	0	0	0	0	0.210526	0.105263	0.263158	0.210526	39.2105	34.7895	40.7368	39.2632	0.749195	0.920708	0.991566	0.749195	0.749195	0.920708	Time_2<=Time_1<=Time_4<=Time_3	N	a	a	a	a
Clostridium_bolteae_CAG_59	0.618916	0.999955	0.187245	0.0619458	0.0153337	0.0402116	0	0	0	0.00061	0.421053	0.263158	0.368421	0.526316	39.0263	34.4211	37.7895	42.7632	0.712925	0.844866	0.712925	0.712925	0.712925	0.712925	Time_2<=Time_3<=Time_1<=Time_4	N	a	a	a	a
Clostridium_disporicum	0.828049	0.999955	0.00636263	0.0100732	0.00281947	0.00393158	0	0	0	0	0.263158	0.210526	0.157895	0.157895	41.1579	38.6316	36.9474	37.2632	0.940141	0.940141	0.940141	0.940141	0.940141	0.949431	Time_3<=Time_4<=Time_2<=Time_1	N	a	a	a	a
Clostridium_perfringens	0.650658	0.999955	0.000440526	0.00515579	0.00279263	0.00104053	0	0	0	0	0.0526316	0.157895	0.157895	0.105263	35.8421	40.2105	40.1579	37.7895	0.753754	0.753754	0.753754	0.989555	0.753754	0.753754	Time_1<=Time_4<=Time_3<=Time_2	N	a	a	a	a
Clostridium_sp_CAG_242	0.267302	0.999955	0.00934579	0.000133684	0.04996	0.0698205	0	0	0	0	0.210526	0.0526316	0.263158	0.263158	38.6842	32.7368	41.5263	41.0526	0.46462	0.761182	0.761182	0.284706	0.284706	0.92421	Time_2<=Time_1<=Time_4<=Time_3	N	a	a	a	a
Clostridium_sp_CAG_299	0.980729	0.999955	0.01267	0.0252721	0.0194332	0.00993895	0	0	0	0	0.157895	0.105263	0.157895	0.157895	39	37.3684	38.8421	38.7895	0.990422	0.990422	0.990422	0.990422	0.990422	0.990422	Time_2<=Time_4<=Time_3<=Time_1	N	a	a	a	a
Clostridium_sp_CAG_58	0.495666	0.999955	0.0349884	0.00480474	0.00879474	0.0213363	0	0	0	0	0.31579	0.105263	0.263158	0.210526	42	34.1053	39.5263	38.3684	0.73077	0.763224	0.73077	0.73077	0.73077	0.824679	Time_2<=Time_4<=Time_3<=Time_1	N	a	a	a	a
Hungatella_hathewayi	0.546346	0.999955	0.0157737	0.0200537	0.0544863	0.0409489	0.00337	0.00474	0.00407	0.00664	0.578947	0.736842	0.684211	0.842105	34.4737	39.3947	36.1053	44.0263	0.76927	0.817679	0.76927	0.770506	0.76927	0.76927	Time_1<=Time_3<=Time_2<=Time_4	N	a	a	a	a
Lactonifactor_longoviformis	0.450777	0.999955	0.000286842	0.000156316	0.000781053	0.000152632	0	0	0	0	0.210526	0.105263	0.263158	0.105263	40.1053	35.8947	42.1053	35.8947	0.555582	0.804585	0.555582	0.555582	1	0.555582	Time_2<=>Time_4<=Time_1<=Time_3	N	a	a	a	a
Eubacterium_sulci	0.803516	0.999955	0.00439895	0.00329	0.00217158	0.00116526	0	0	0	0	0.157895	0.210526	0.31579	0.210526	36.1579	38.3158	41.3158	38.2105	0.833437	0.833437	0.833437	0.833437	0.983932	0.833437	Time_1<=Time_4<=Time_2<=Time_3	N	a	a	a	a
Mogibacterium_diversum	0.840714	0.999955	0.00312789	0.00568789	0.00674526	0.00475737	0	0	0	0	0.31579	0.31579	0.263158	0.421053	36.5263	39.0526	37	41.4211	0.877965	0.93692	0.877965	0.877965	0.877965	0.877965	Time_1<=Time_3<=Time_2<=Time_4	N	a	a	a	a
Clostridiales_bacterium_1_7_47FAA	0.747852	0.999955	0.00335263	0.00642684	0.00226632	0.00856737	0	0	0	0	0.105263	0.105263	0.105263	0.210526	37.5526	37.7105	37.3947	41.3421	0.970076	0.970076	0.776484	0.970076	0.776484	0.776484	Time_3<=Time_1<=Time_2<=Time_4	N	a	a	a	a
Intestinimonas_butyriciproducens	0.705162	0.999955	0.0163389	0.0126647	0.01602	0.00667526	0	0	0	0	0.421053	0.263158	0.421053	0.31579	40.6842	35.9474	41.4211	35.9474	0.659541	1	0.659541	0.659541	1	0.659541	Time_2<=>Time_4<=Time_1<=>Time_3	N	a	a	a	a
Lawsonibacter_asaccharolyticus	0.190438	0.999955	0.00576842	0.000213158	0.00121211	0.00119895	0	0	0	0	0.210526	0.105263	0.368421	0.421053	37.0526	32.0526	41.7368	43.1579	0.488113	0.488113	0.488113	0.258957	0.258957	0.80129	Time_2<=Time_1<=Time_3<=Time_4	N	a	a	a	a
Anaerofustis_stercorihominis	0.994609	0.999955	0.00436684	0.00470526	0.00215684	0.00133684	0	0	0	0	0.157895	0.157895	0.157895	0.210526	38.3158	38.3684	38.0526	39.2632	0.991066	0.991066	0.991066	0.991066	0.991066	0.991066	Time_3<=Time_1<=Time_2<=Time_4	N	a	a	a	a
Eubacterium_callanderi	0.336413	0.999955	3.94737e-05	0.00349737	0.0770747	0.00687	0	0	0	0	0.0526316	0.0526316	0.157895	0.210526	35.8421	36.0526	40.2632	41.8421	0.958239	0.442462	0.442462	0.442462	0.442462	0.833426	Time_1<=Time_2<=Time_3<=Time_4	N	a	a	a	a
Eubacterium_eligens	0.620711	0.999955	0.100249	0.430061	0.202106	0.140937	0	0.00013	0.04831	0.02131	0.473684	0.526316	0.578947	0.578947	34.0526	37.3158	42.7368	39.8947	0.704749	0.704749	0.704749	0.704749	0.704749	0.704749	Time_1<=Time_2<=Time_4<=Time_3	N	a	a	a	a
Eubacterium_hallii	0.237096	0.999955	0.529221	0.304806	1.52698	1.0548	0.17416	0.13865	0.55557	0.34701	0.736842	0.684211	0.736842	0.789474	36.6579	31.0526	41.6053	44.6842	0.583052	0.583052	0.516465	0.411493	0.329048	0.664508	Time_2<=Time_1<=Time_3<=Time_4	N	a	a	a	a
Eubacterium_limosum	0.764562	0.999955	0.0107816	0.00558053	0.174007	0.0275726	0	0	0	0	0.31579	0.157895	0.263158	0.263158	40.8947	35.2105	39.2105	38.6842	0.908652	0.908652	0.908652	0.908652	0.908652	0.923037	Time_2<=Time_4<=Time_3<=Time_1	N	a	a	a	a
Eubacterium_ramulus	0.920205	0.999955	0.106644	0.0691516	0.117532	0.0658032	0	0	0	0	0.473684	0.421053	0.473684	0.473684	37.8947	36.1053	40.2105	39.7895	0.942731	0.942731	0.942731	0.942731	0.942731	0.948967	Time_2<=Time_1<=Time_4<=Time_3	N	a	a	a	a
Eubacterium_sp_CAG_180	0.3256	0.999955	0.483251	0.00637579	0.987842	0.341624	0	0	0	0	0.210526	0.0526316	0.263158	0.157895	39.9474	33.8421	42.2632	37.9474	0.573706	0.670487	0.670487	0.439285	0.573706	0.573706	Time_2<=Time_4<=Time_1<=Time_3	N	a	a	a	a
Eubacterium_sp_CAG_274	0.663327	0.999955	0.0421826	0.0370795	0.0652726	0.0383605	0	0	0	0	0.31579	0.157895	0.210526	0.157895	42.1316	36.4737	38.7105	36.6842	0.829814	0.829814	0.829814	0.829814	0.967115	0.829814	Time_2<=Time_4<=Time_3<=Time_1	N	a	a	a	a
Eubacterium_sp_CAG_38	0.350558	0.999955	0.0137789	0.00170579	0.0180847	0.0609768	0	0	0	0	0.31579	0.105263	0.31579	0.31579	39.9211	32.3947	41.1842	40.5	0.350104	0.916916	0.916916	0.350104	0.350104	0.916916	Time_2<=Time_1<=Time_4<=Time_3	N	a	a	a	a
Eubacterium_ventriosum	0.908866	0.999955	0.0191432	0.0801389	0.299797	0.0488737	0	0	0	0	0.421053	0.368421	0.421053	0.368421	37.7632	38.3158	41.1842	36.7368	0.930331	0.930331	0.930331	0.930331	0.930331	0.930331	Time_4<=Time_1<=Time_2<=Time_3	N	a	a	a	a
Anaerostipes_hadrus	0.363674	0.999955	0.433488	0.921796	1.19455	1.0261	0.34125	0.41973	0.41452	1.15473	0.789474	0.842105	0.789474	0.842105	31.3684	39.5526	39.2105	43.8684	0.544441	0.544441	0.480597	0.961798	0.654814	0.654814	Time_1<=Time_3<=Time_2<=Time_4	N	a	a	a	a
Anaerotignum_lactatifermentans	0.900082	0.999955	0.00188263	0.00230579	0.00504737	0.0179	0	0	0	0	0.105263	0.105263	0.157895	0.157895	37.3947	37.3421	39.4737	39.7895	0.990023	0.932036	0.932036	0.932036	0.932036	0.990023	Time_2<=Time_1<=Time_3<=Time_4	N	a	a	a	a
Blautia_coccoides	0.397572	0.999955	0.0103195	0.00109895	0.00366158	0.00814789	0	0	0	0	0.210526	0.0526316	0.210526	0.263158	39.5	33.5789	39.5	41.4211	0.443184	1	0.830021	0.443184	0.443184	0.830021	Time_2<=Time_1<=>Time_3<=Time_4	N	a	a	a	a
Blautia_hansenii	0.79468	0.999955	0.469006	0.0340232	0.234426	0.159876	0	0	0	0	0.105263	0.0526316	0.105263	0.157895	38.6579	36.4211	38.6579	40.2632	0.808846	1	0.808846	0.808846	0.808846	0.808846	Time_2<=Time_1<=>Time_3<=Time_4	N	a	a	a	a
Blautia_hydrogenotrophica	0.216568	0.999955	0.000279474	0	0.000875263	0.0152484	0	0	0	0	0.105263	0	0.210526	0.105263	38.4474	34.5	42.5526	38.5	0.361199	0.361199	0.988997	0.209173	0.361199	0.361199	Time_2<=Time_1<=Time_4<=Time_3	N	a	a	a	a
Blautia_obeum	0.570737	0.999955	0.0891747	0.0686116	0.108155	0.185333	0.01542	0.0192	0.06534	0.08197	0.684211	0.631579	0.736842	0.789474	36.8947	33.5	41.1316	42.4737	0.757768	0.757768	0.757768	0.757768	0.757768	0.849598	Time_2<=Time_1<=Time_3<=Time_4	N	a	a	a	a
Blautia_sp_CAG_257	0.580042	0.999955	0.192148	0.00296684	0.0590442	0.0178521	0	0	0	0	0.263158	0.105263	0.210526	0.263158	40.8421	34.2895	38.8684	40	0.739784	0.869018	0.869018	0.739784	0.739784	0.869018	Time_2<=Time_3<=Time_4<=Time_1	N	a	a	a	a
Blautia_wexlerae	0.719338	0.999955	1.29251	0.865836	1.04705	1.70741	0.28222	0.26828	0.47389	0.64193	0.894737	0.894737	0.894737	0.947368	36.2105	35.3684	39.6842	42.7368	0.906401	0.803931	0.803931	0.803931	0.803931	0.803931	Time_2<=Time_1<=Time_3<=Time_4	N	a	a	a	a
Ruminococcus_gnavus	0.76597	0.999955	0.978994	1.63417	1.07631	0.546647	0.14917	0.87347	0.18658	0.18672	0.894737	0.789474	0.894737	0.894737	36.2105	42.9474	38.4211	36.4211	0.93587	0.93587	0.976532	0.93587	0.93587	0.93587	Time_1<=Time_4<=Time_3<=Time_2	N	a	a	a	a
Ruminococcus_torques	0.8474	0.999955	0.862054	2.34718	0.829457	0.601893	0	0	0	0	0.473684	0.473684	0.421053	0.421053	37.9474	42	36.6053	37.4474	0.938989	0.938989	0.938989	0.938989	0.938989	0.938989	Time_3<=Time_4<=Time_1<=Time_2	N	a	a	a	a
Coprococcus_catus	0.665454	0.999955	0.0288626	0.0387711	0.0935389	0.0465358	0	0	0	0	0.31579	0.368421	0.421053	0.421053	35	37.1053	42.4737	39.4211	0.736668	0.736668	0.736668	0.736668	0.736668	0.736668	Time_1<=Time_2<=Time_4<=Time_3	N	a	a	a	a
Coprococcus_comes	0.812451	0.999955	0.145863	0.366749	0.387207	0.304879	0	0	0	0	0.473684	0.473684	0.473684	0.473684	36.4737	36	41.1579	40.3684	0.942976	0.834658	0.834658	0.834658	0.834658	0.942976	Time_2<=Time_1<=Time_4<=Time_3	N	a	a	a	a
Dorea_formicigenerans	0.967551	0.999955	0.156863	0.149385	0.109363	0.156606	0.04438	0.0481	0.08193	0.12201	0.736842	0.684211	0.736842	0.736842	38.7368	37.1579	37.6316	40.4737	0.946725	0.946725	0.946725	0.946725	0.946725	0.946725	Time_2<=Time_3<=Time_1<=Time_4	N	a	a	a	a
Dorea_longicatena	0.867903	0.999955	0.382271	0.347462	0.698093	0.504212	0.09382	0.07732	0.16537	0.15186	0.578947	0.578947	0.578947	0.578947	36.6842	36.5789	41.6316	39.1053	0.987815	0.870466	0.870466	0.870466	0.870466	0.870466	Time_2<=Time_1<=Time_4<=Time_3	N	a	a	a	a
Eisenbergiella_tayi	0.5857	0.999955	0.00491474	0.00847842	0.0445684	0.0198126	0	0	0.0001	0	0.31579	0.368421	0.526316	0.368421	35.4211	37.6842	43.6842	37.2105	0.932516	0.685004	0.932516	0.685004	0.940263	0.685004	Time_1<=Time_4<=Time_2<=Time_3	N	a	a	a	a
Fusicatenibacter_saccharivorans	0.290686	0.999955	1.12748	0.890736	1.25329	0.971418	0.587	0.17857	0.80135	0.72547	0.842105	0.736842	0.842105	0.947368	37.1842	31.3947	44.7105	40.7105	0.621912	0.585115	0.621912	0.37548	0.577951	0.621912	Time_2<=Time_1<=Time_4<=Time_3	N	a	a	a	a
Clostridium_aldenense	0.321404	0.999955	0.00181947	0.00396474	0.00790684	0.0163121	0	0	0.00032	0	0.263158	0.421053	0.526316	0.368421	32.0526	39.9737	43.6053	38.3684	0.61109	0.405591	0.61109	0.678731	0.799527	0.61109	Time_1<=Time_4<=Time_2<=Time_3	N	a	a	a	a
Clostridium_asparagiforme	0.763281	0.999955	0.197407	0.00907737	0.00201526	0.0763874	0	0	0	0	0.263158	0.368421	0.31579	0.368421	35.8421	41.6316	36.8947	39.6316	0.860398	0.860398	0.860398	0.860398	0.860398	0.860398	Time_1<=Time_3<=Time_4<=Time_2	N	a	a	a	a
Clostridium_bolteae	0.946575	0.999955	0.114727	0.124997	0.07226	0.0800974	0.00941	0.01883	0.02105	0.00955	0.894737	0.684211	0.789474	0.789474	37.3684	37.0526	38.6316	40.9474	0.96468	0.96468	0.96468	0.96468	0.96468	0.96468	Time_2<=Time_1<=Time_3<=Time_4	N	a	a	a	a
Clostridium_citroniae	0.801133	0.999955	0.00832053	0.00764105	0.00218263	0.0149642	0.00062	0	0.00065	0.0018	0.526316	0.421053	0.578947	0.526316	38.2632	36.1579	37.1579	42.4211	0.882033	0.882033	0.882033	0.882033	0.882033	0.882033	Time_2<=Time_3<=Time_1<=Time_4	N	a	a	a	a
Clostridium_clostridioforme	0.802486	0.999955	0.00390842	0.00455526	0.00147	0.00219526	0	0	0	0	0.210526	0.210526	0.105263	0.210526	39.2895	39.4474	35.5526	39.7105	0.973998	0.880927	0.973998	0.880927	0.973998	0.880927	Time_3<=Time_1<=Time_2<=Time_4	N	a	a	a	a
Clostridium_lavalense	0.868764	0.999955	0.0180268	0.00427842	0.00665421	0.00638789	0	0	0	0	0.157895	0.263158	0.263158	0.31579	35.9474	39	38.5789	40.4737	0.938396	0.938396	0.938396	0.938396	0.938396	0.938396	Time_1<=Time_3<=Time_2<=Time_4	N	a	a	a	a
Clostridium_scindens	0.679209	0.999955	0.00154368	0.00105737	0.000885263	0.00320316	0	0	0	0	0.421053	0.31579	0.31579	0.421053	40.7105	35.3947	36.2895	41.6053	0.713393	0.713393	0.885201	0.885201	0.713393	0.713393	Time_2<=Time_3<=Time_1<=Time_4	N	a	a	a	a
Clostridium_symbiosum	0.226932	0.999955	0.106483	0.227871	0.117171	0.272769	0.00776	0.0752	0.02431	0.04355	0.684211	0.842105	0.842105	0.842105	30.1316	44.6579	39.3158	39.8947	0.250927	0.396322	0.396322	0.605443	0.605443	0.935349	Time_1<=Time_3<=Time_4<=Time_2	N	a	a	a	a
Eubacterium_rectale	0.16982	0.999955	1.01703	0.425197	0.699209	2.6683	0.08686	0.01575	0.10358	0.55284	0.736842	0.578947	0.736842	0.736842	38	31.0526	38.1053	46.8421	0.390515	0.988112	0.390515	0.390515	0.152538	0.390515	Time_2<=Time_1<=Time_3<=Time_4	N	a	a	a	a
Lachnospira_pectinoschiza	0.914497	0.999955	0.00464105	0.00785158	0.00621895	0.0306821	0	0	0	0	0.105263	0.157895	0.105263	0.157895	37.3947	39.2632	37.5	39.8421	0.980048	0.980048	0.980048	0.980048	0.980048	0.980048	Time_1<=Time_3<=Time_2<=Time_4	N	a	a	a	a
Roseburia_faecis	0.255594	0.999955	1.21985	0.203244	0.572265	1.19193	0.05063	0	0	0.0005	0.631579	0.368421	0.421053	0.526316	44.6842	31.5789	37.5263	40.2105	0.295256	0.558146	0.602368	0.558146	0.558146	0.687071	Time_2<=Time_3<=Time_4<=Time_1	N	a	a	a	a
Roseburia_hominis	0.90591	0.999955	0.0317732	0.132637	0.0322695	0.0636595	0.0068	0.00153	0.0015	0	0.578947	0.526316	0.526316	0.473684	38.4737	41.3421	37.7105	36.4737	0.910294	0.910294	0.910294	0.910294	0.910294	0.910294	Time_4<=Time_3<=Time_1<=Time_2	N	a	a	a	a
Roseburia_intestinalis	0.0375485	0.999955	0.175875	0	0.156657	0.205294	0	0	0	0	0.368421	0	0.263158	0.31579	43.9474	29.5	38.9474	41.6053	0.0409467	0.523711	0.660978	0.153777	0.0702205	0.660978	Time_2<=Time_3<=Time_4<=Time_1	Y	b	a	ab	ab
Roseburia_inulinivorans	0.606797	0.999955	0.370549	1.70552	0.484131	0.484683	0.01073	0.10373	0.09275	0.05827	0.578947	0.631579	0.631579	0.842105	32.7895	40.4737	39.3684	41.3684	0.699568	0.699568	0.699568	0.898813	0.898813	0.898813	Time_1<=Time_3<=Time_2<=Time_4	N	a	a	a	a
Roseburia_sp_CAG_471	0.501727	0.999955	0.000184737	0.000512105	0.00111895	0.00291368	0	0	0	0	0.157895	0.105263	0.263158	0.263158	36.8421	34.9474	40.7368	41.4737	0.844266	0.651152	0.651152	0.651152	0.651152	0.882357	Time_2<=Time_1<=Time_3<=Time_4	N	a	a	a	a
Sellimonas_intestinalis	0.38564	0.999955	0.574953	0.200416	0.121369	0.144917	0.03396	0	0	0.00228	0.578947	0.368421	0.473684	0.578947	44.4737	32.8947	37.5789	39.0526	0.504334	0.581536	0.581536	0.581536	0.581536	0.825965	Time_2<=Time_3<=Time_4<=Time_1	N	a	a	a	a
Tyzzerella_nexilis	0.908626	0.999955	0.0119453	0.109206	0.14805	0.0450389	0	0.00012	0.00028	0.00089	0.473684	0.526316	0.578947	0.526316	35.4737	39.0789	39.5789	39.8684	0.965912	0.965912	0.965912	0.965912	0.965912	0.965912	Time_1<=Time_2<=Time_3<=Time_4	N	a	a	a	a
Oscillibacter_sp_57_20	0.910454	0.999955	0.0639842	0.05287	0.0537758	0.0191753	0.00077	0	0	0	0.526316	0.421053	0.473684	0.421053	39.4211	38.8947	40.0526	35.6316	0.936233	0.936233	0.936233	0.936233	0.936233	0.936233	Time_4<=Time_2<=Time_1<=Time_3	N	a	a	a	a
Oscillibacter_sp_CAG_241	0.0956648	0.999955	0.00379947	0.00146105	0.00853368	0.00246316	0	0	0	0	0.31579	0.0526316	0.368421	0.157895	41.6316	32.2105	44.1053	36.0526	0.214421	0.63602	0.428703	0.137174	0.554749	0.246806	Time_2<=Time_4<=Time_1<=Time_3	N	a	a	a	a
Clostridioides_difficile	0.947666	0.999955	0.116445	0.0549937	0.0973505	0.0983268	0	0	0	0	0.157895	0.157895	0.105263	0.105263	39.3158	39.4737	37.5526	37.6579	0.980048	0.980048	0.980048	0.980048	0.980048	0.980048	Time_3<=Time_4<=Time_1<=Time_2	N	a	a	a	a
Intestinibacter_bartlettii	0.00264905	0.296694	0.140284	0.0227742	0.116482	0.117533	0.11197	0.00258	0.03805	0.07783	0.842105	0.684211	0.789474	1	44.8421	23.1053	38.3158	47.7368	0.00706337	0.433384	0.685452	0.0666286	0.00340764	0.281153	Time_2<=Time_3<=Time_1<=Time_4	Y	b	a	ab	b
Peptostreptococcus_stomatis	0.913116	0.999955	0.00530684	0.00362316	0.0064	0.00533211	0	0	0	0	0.210526	0.263158	0.31579	0.210526	36.8421	39.3158	40.3421	37.5	0.90388	0.90388	0.90388	0.90388	0.90388	0.90388	Time_1<=Time_4<=Time_2<=Time_3	N	a	a	a	a
Romboutsia_ilealis	0.404715	0.999955	0.00251737	0.000581579	0.00187684	0.00142211	0.00013	0	0.00035	0	0.526316	0.421053	0.631579	0.421053	41.0789	33.0526	43.4737	36.3947	0.58171	0.720854	0.720854	0.58171	0.720854	0.58171	Time_2<=Time_4<=Time_1<=Time_3	N	a	a	a	a
Agathobaculum_butyriciproducens	0.795051	0.999955	0.110325	0.170043	0.137088	0.134163	0.02484	0.1098	0.07173	0.08082	0.736842	0.789474	0.789474	0.789474	34.1053	40.3684	39.8947	39.6316	0.875892	0.875892	0.875892	0.970536	0.970536	0.970536	Time_1<=Time_4<=Time_3<=Time_2	N	a	a	a	a
Anaeromassilibacillus_sp_An250	0.223063	0.999955	0.000117895	0	0.000332632	0.00180211	0	0	0	0	0.157895	0	0.105263	0.210526	39.6316	34	38.1579	42.2105	0.470183	0.713959	0.625474	0.470183	0.246803	0.470183	Time_2<=Time_3<=Time_1<=Time_4	N	a	a	a	a
Anaerotruncus_colihominis	0.164076	0.999955	0.0304463	0.00328158	0.0144295	0.0295953	0.00017	0	0.00888	0.00569	0.526316	0.368421	0.578947	0.631579	38.2895	29.7895	42.1053	43.8158	0.419041	0.687845	0.621862	0.20709	0.20709	0.800631	Time_2<=Time_1<=Time_3<=Time_4	N	a	a	a	a
Faecalibacterium_prausnitzii	0.543644	0.999955	1.74747	2.53826	3.00099	2.93137	1.42458	2.44741	2.87602	1.59309	0.842105	0.842105	0.842105	0.894737	33.0526	38	43.3684	39.5789	0.715581	0.715581	0.715581	0.715581	0.825318	0.715581	Time_1<=Time_2<=Time_4<=Time_3	N	a	a	a	a
Flavonifractor_plautii	0.394318	0.999955	0.364799	0.21498	0.229668	0.422364	0.04633	0.12259	0.20706	0.25432	0.947368	0.947368	0.894737	1	33.7632	36.8684	37.7368	45.6316	0.797632	0.797632	0.540948	0.903519	0.540948	0.540948	Time_1<=Time_2<=Time_3<=Time_4	N	a	a	a	a
Gemmiger_formicilis	0.748174	0.999955	0.0910047	0.104579	0.0523653	0.0819947	0.01083	0.00266	0.00633	0.00953	0.684211	0.526316	0.578947	0.578947	42.3158	35.0526	37.1579	39.4737	0.760872	0.760872	0.760872	0.760872	0.760872	0.760872	Time_2<=Time_3<=Time_4<=Time_1	N	a	a	a	a
Clostridium_leptum	0.0113823	0.757247	0.0195537	0.000116842	0.0730111	0.0148295	0.0007	0	0	0.00189	0.526316	0.105263	0.473684	0.526316	42.2105	25.5263	43.3158	42.9474	0.0178016	0.953937	0.953937	0.0178016	0.0178016	0.953937	Time_2<Time_1<=Time_4<=Time_3	Y	b	a	b	b
Eubacterium_siraeum	0.146115	0.999955	0.162353	0	0.0609921	0.0221768	0	0	0	0	0.157895	0	0.210526	0.0526316	40.4737	34.5	42.4474	36.5789	0.24827	0.605054	0.461236	0.223849	0.605054	0.24827	Time_2<=Time_4<=Time_1<=Time_3	N	a	a	a	a
Ruminococcus_bicirculans	0.0440926	0.999955	0.626519	0.00832579	0.287607	0.0751205	0.00483	0	0	0	0.526316	0.105263	0.421053	0.368421	45	28.6842	42.1579	38.1579	0.0466681	0.642916	0.396545	0.0838621	0.244489	0.616886	Time_2<=Time_4<=Time_3<=Time_1	Y	b	a	ab	ab
Ruminococcus_bromii	0.376976	0.999955	0.561628	0.141836	0.687934	0.614244	0	0	0	0	0.31579	0.105263	0.263158	0.31579	40.7895	32.6842	39.6842	40.8421	0.397661	0.992292	0.992292	0.397661	0.397661	0.992292	Time_2<=Time_3<=Time_1<=Time_4	N	a	a	a	a
Ruminococcus_callidus	0.2522	0.999955	0.00310211	0	0.00709158	0.0102532	0	0	0	0	0.210526	0	0.157895	0.105263	41.7368	34	40	38.2632	0.325856	0.665742	0.581383	0.406813	0.57796	0.665742	Time_2<=Time_4<=Time_3<=Time_1	N	a	a	a	a
Ruminococcus_lactaris	0.972921	0.999955	0.0594605	0.0566853	0.0660674	0.0397537	0	0	0	0	0.263158	0.263158	0.210526	0.210526	39.3684	39.4211	37.7632	37.4474	0.992137	0.992137	0.992137	0.992137	0.992137	0.992137	Time_4<=Time_3<=Time_1<=Time_2	N	a	a	a	a
Ruthenibacterium_lactatiformans	0.327896	0.999955	0.153314	0.0790563	1.32482	1.00637	0.02971	0.0176	0.05979	0.05652	0.789474	0.684211	0.842105	0.789474	37.3158	31.4211	43.5789	41.6842	0.61204	0.61204	0.647739	0.449167	0.449167	0.790285	Time_2<=Time_1<=Time_4<=Time_3	N	a	a	a	a
Coprobacillus_cateniformis	0.0135223	0.757247	0.0209774	0	0.0255489	0.0808795	0	0	0	0	0.31579	0	0.473684	0.368421	39.3421	27.5	44.7368	42.4211	0.0780617	0.52067	0.686507	0.0159839	0.0279292	0.686507	Time_2<=Time_1<=Time_4<=Time_3	Y	ab	a	b	b
Dielma_fastidiosa	0.430033	0.999955	0.145555	0.000203684	0.0106547	0.0718084	0	0	0	0	0.263158	0.157895	0.368421	0.210526	38.8947	34.3684	43.2632	37.4737	0.633961	0.633961	0.794214	0.615217	0.682422	0.633961	Time_2<=Time_4<=Time_1<=Time_3	N	a	a	a	a
Clostridium_innocuum	0.407553	0.999955	1.99411	0.857429	0.398346	0.279037	0.01396	0.12283	0.04872	0.04363	0.789474	0.789474	1	1	32.4211	42.1053	43	36.4737	0.528716	0.528716	0.685704	0.900561	0.647392	0.647392	Time_1<=Time_4<=Time_2<=Time_3	N	a	a	a	a
Clostridium_spiroforme	0.725932	0.999955	0.0115811	0.00368895	0.00115263	0.00229579	0	0	0	0	0.31579	0.210526	0.157895	0.263158	41.3684	37.7632	35.4737	39.3947	0.759971	0.759971	0.759971	0.759971	0.759971	0.759971	Time_3<=Time_2<=Time_4<=Time_1	N	a	a	a	a
Erysipelatoclostridium_ramosum	0.234892	0.999955	0.0884705	0.178022	0.201591	0.0474311	0.00391	0.05477	0.0085	0.00684	0.526316	0.842105	0.631579	0.631579	33.9474	47.1316	37.2895	35.6316	0.30415	0.813302	0.813302	0.321821	0.30415	0.813302	Time_1<=Time_4<=Time_3<=Time_2	N	a	a	a	a
Holdemania_filiformis	0.739201	0.999955	0.00632421	0.00212158	0.00684842	0.00330158	0	0	0	0	0.31579	0.263158	0.421053	0.421053	37.8947	34.8421	41.2632	40	0.836747	0.836747	0.836747	0.836747	0.836747	0.836747	Time_2<=Time_1<=Time_4<=Time_3	N	a	a	a	a
Solobacterium_moorei	0.188326	0.999955	0.000281053	0.000823158	0.000423684	0.000751579	0	0	0	0	0.0526316	0.31579	0.105263	0.157895	34.7368	44.1316	36.6053	38.5263	0.233047	0.681176	0.607022	0.293769	0.435469	0.681176	Time_1<=Time_3<=Time_4<=Time_2	N	a	a	a	a
Turicibacter_sanguinis	0.687862	0.999955	0.00981158	0.0130542	0.00978263	0.00350526	0	0	0	0	0.421053	0.263158	0.368421	0.31579	42.5	35.9474	39.1053	36.4474	0.793122	0.793122	0.793122	0.793122	0.934239	0.793122	Time_2<=Time_4<=Time_3<=Time_1	N	a	a	a	a
Firmicutes_bacterium_CAG_145	0.734763	0.999955	0.00714105	0.000327895	0.00194368	0.00253158	0	0	0	0	0.210526	0.105263	0.210526	0.210526	39.9737	35.1842	39.1842	39.6579	0.817909	0.948023	0.948023	0.817909	0.817909	0.948023	Time_2<=Time_3<=Time_4<=Time_1	N	a	a	a	a
Firmicutes_bacterium_CAG_83	0.419	0.999955	0.313094	0.116879	0.1652	0.189631	0.03916	0.00879	0.09316	0.04889	0.684211	0.526316	0.684211	0.684211	40.6316	31.3684	41.8421	40.1579	0.418813	0.946068	0.946068	0.418813	0.418813	0.946068	Time_2<=Time_4<=Time_1<=Time_3	N	a	a	a	a
Phascolarctobacterium_faecium	0.904148	0.999955	0.335391	0.227453	0.283075	0.33775	0.1396	0.13362	0.14117	0.19001	0.736842	0.789474	0.842105	0.789474	37.8158	36.5263	38.0263	41.6316	0.976449	0.976449	0.976449	0.976449	0.976449	0.976449	Time_2<=Time_1<=Time_3<=Time_4	N	a	a	a	a
Megamonas_funiformis	0.853891	0.999955	0.282964	0.419324	0.118871	0.648756	0	0	0	0	0.210526	0.263158	0.31579	0.31579	35.6842	38.3684	39.6842	40.2632	0.918331	0.918331	0.918331	0.918331	0.918331	0.918331	Time_1<=Time_2<=Time_3<=Time_4	N	a	a	a	a
Megamonas_hypermegale	0.795482	0.999955	0.102444	0.299816	0.0307889	0.115035	0	0	0	0	0.157895	0.263158	0.31579	0.263158	35.1579	39.3158	40.0526	39.4737	0.890682	0.890682	0.890682	0.976879	0.976879	0.976879	Time_1<=Time_2<=Time_4<=Time_3	N	a	a	a	a
Allisonella_histaminiformans	0.205318	0.999955	0.000164737	0	0.00175632	0.00265	0	0	0	0	0.105263	0	0.157895	0.210526	37.7368	34	40.0526	42.2105	0.528981	0.591457	0.528981	0.396624	0.246803	0.591457	Time_2<=Time_1<=Time_3<=Time_4	N	a	a	a	a
Dialister_invisus	0.99683	0.999955	0.00631947	0.0161416	0.0334363	0.121883	0	0	0	0	0.31579	0.31579	0.368421	0.31579	38.1579	37.8947	38.8947	39.0526	0.978954	0.978954	0.978954	0.978954	0.978954	0.978954	Time_2<=Time_1<=Time_3<=Time_4	N	a	a	a	a
Dialister_pneumosintes	0.127525	0.999955	0.000766316	0.0157458	0.0219368	0.000712105	0	0	0	0	0.0526316	0.263158	0.31579	0.105263	33.6842	41.5263	43.4474	35.3421	0.210948	0.210948	0.732166	0.732166	0.302599	0.210948	Time_1<=Time_4<=Time_2<=Time_3	N	a	a	a	a
Dialister_sp_CAG_357	0.121321	0.999955	0.367363	0	0.574298	0.683603	0	0	0	0	0.210526	0	0.263158	0.263158	39.5526	31.5	41.0526	41.8947	0.192891	0.861992	0.861992	0.145834	0.145834	0.861992	Time_2<=Time_1<=Time_3<=Time_4	N	a	a	a	a
Megasphaera_elsdenii	0.904834	0.999955	0.0267984	0.00038	0.00513158	0.00949947	0	0	0	0	0.157895	0.105263	0.105263	0.157895	39.5263	37.1842	37.6053	39.6842	0.970076	0.970076	0.970076	0.970076	0.970076	0.970076	Time_2<=Time_3<=Time_1<=Time_4	N	a	a	a	a
Megasphaera_micronuciformis	0.0262998	0.999955	0.00024	0.517863	0.0377011	0.0208668	0	0	0	0	0.0526316	0.421053	0.157895	0.157895	32.7368	47.2632	37	37	0.02118	0.470275	0.470275	0.0785711	0.0785711	1	Time_1<=Time_3<=>Time_4<=Time_2	Y	a	b	ab	ab
Veillonella_atypica	0.0875165	0.999955	0.330429	0.0619411	0.0487411	0.0321937	0	0.00192	0	0	0.263158	0.736842	0.421053	0.421053	32.1579	48.2632	37.2632	36.3158	0.0861548	0.632834	0.632834	0.189008	0.189008	0.885493	Time_1<=Time_4<=Time_3<=Time_2	N	a	a	a	a
Veillonella_dispar	0.246916	0.999955	0.0623589	0.0149232	0.00599579	0.00993421	0	0.00237	0	0	0.263158	0.526316	0.368421	0.368421	32.8947	45.4737	37.5789	38.0526	0.26708	0.545204	0.545204	0.471751	0.471752	0.939689	Time_1<=Time_3<=Time_4<=Time_2	N	a	a	a	a
Veillonella_infantium	0.168092	0.999955	0.0339663	0.0133147	0.00564316	0.00513526	0	0.00185	0	0	0.368421	0.631579	0.473684	0.368421	32.5263	46.6842	38.8421	35.9474	0.188321	0.505538	0.659917	0.466465	0.307975	0.659917	Time_1<=Time_4<=Time_3<=Time_2	N	a	a	a	a
Veillonella_parvula	0.00172751	0.296694	0.107969	0.278128	0.187993	0.0217732	0.00666	0.07412	0.00907	0.00112	0.684211	0.947368	0.684211	0.578947	34.4211	54.7895	35.7895	29	0.012187	0.84693	0.533324	0.0147137	0.00164856	0.507276	Time_4<=Time_1<=Time_3<Time_2	Y	a	b	a	a
Veillonella_rogosae	0.573427	0.999955	0.00382842	0.00455105	0.00148	0.00269579	0	0	0	0	0.210526	0.368421	0.31579	0.157895	36.7632	42.0526	40.1842	35	0.700474	0.750713	0.750713	0.750713	0.700474	0.700474	Time_4<=Time_1<=Time_3<=Time_2	N	a	a	a	a
Veillonella_sp_T11011_6	0.287853	0.999955	0.0145926	0.00953211	0.00593842	0.00616579	0	0.00076	0	0	0.31579	0.526316	0.368421	0.263158	34.8158	45.4474	38.4737	35.2632	0.300913	0.725293	0.942451	0.520914	0.300913	0.725293	Time_1<=Time_4<=Time_3<=Time_2	N	a	a	a	a
Veillonella_tobetsuensis	0.24853	0.999955	0.0396784	0.00805263	0.00557421	0.00516474	0	0	0	0	0.105263	0.368421	0.157895	0.157895	35.3684	44.5789	37	37.0526	0.261305	0.891789	0.891789	0.261305	0.261305	0.991566	Time_1<=Time_3<=Time_4<=Time_2	N	a	a	a	a
Anaerococcus_vaginalis	0.133496	0.999955	0.0193211	5.57895e-05	0.00125421	0.00708579	0	0	0	0	0.157895	0.0526316	0.31579	0.105263	38.7368	34.3158	44.5	36.4474	0.496448	0.410099	0.639266	0.150753	0.639266	0.229811	Time_2<=Time_4<=Time_1<=Time_3	N	a	a	a	a
Parvimonas_micra	0.350309	0.999955	0.000731053	0.00257789	0.00208263	0.00120632	0	0	0	0	0.105263	0.31579	0.157895	0.105263	36.1579	43.4737	38.3158	36.0526	0.358868	0.775421	0.982134	0.54503	0.358868	0.775421	Time_4<=Time_1<=Time_3<=Time_2	N	a	a	a	a
Fusobacterium_mortiferum	0.724575	0.999955	0.115087	0.176222	0.148569	0.0302695	0	0	0	0	0.0526316	0.157895	0.157895	0.105263	36.1579	40.1053	39.9474	37.7895	0.821852	0.821852	0.821852	0.968673	0.821852	0.821852	Time_1<=Time_4<=Time_3<=Time_2	N	a	a	a	a
Fusobacterium_varium	0.414936	0.999955	0.104865	0.105677	0.133137	0.0224421	0	0	0	0	0.105263	0.31579	0.31579	0.31579	32.8684	41.0263	40.7632	39.3421	0.464615	0.464615	0.486843	0.96218	0.957489	0.957489	Time_1<=Time_4<=Time_3<=Time_2	N	a	a	a	a
Oxalobacter_formigenes	0.35542	0.999955	0.00326263	0	0.0112647	0.00861526	0	0	0	0	0.105263	0	0.157895	0.157895	38.6053	34.5	40.5789	40.3158	0.564155	0.784816	0.784816	0.382633	0.382633	0.945027	Time_2<=Time_1<=Time_4<=Time_3	N	a	a	a	a
Parasutterella_excrementihominis	0.91887	0.999955	0.162371	0.166565	0.332399	0.136435	0.0169	0.00417	0.02157	0.00774	0.578947	0.684211	0.578947	0.578947	38.2632	39.1579	40.6842	35.8947	0.897434	0.897434	0.897434	0.897433	0.897434	0.897434	Time_4<=Time_1<=Time_2<=Time_3	N	a	a	a	a
Turicimonas_muris	0.954821	0.999955	0.0392347	0.0338637	0.0146311	0.0116547	0.00182	0	0.00512	0	0.526316	0.473684	0.526316	0.473684	39.5526	38.4211	39.7105	36.3158	0.981205	0.981205	0.981205	0.981205	0.981205	0.981205	Time_4<=Time_2<=Time_1<=Time_3	N	a	a	a	a
Bilophila_wadsworthia	0.437025	0.999955	0.0428332	0.01898	0.0309774	0.0296874	0.02174	0.00606	0.01391	0.01455	0.789474	0.631579	0.789474	0.631579	42.6842	32.2368	41.6842	37.3947	0.545775	0.887638	0.653358	0.545775	0.653358	0.653358	Time_2<=Time_4<=Time_3<=Time_1	N	a	a	a	a
Desulfovibrio_piger	0.928959	0.999955	0.0188811	0.0113005	0.0113132	0.0122484	0	0	0	0	0.157895	0.105263	0.157895	0.105263	39.5789	37.5526	39.4211	37.4474	0.980048	0.980048	0.980048	0.980048	0.980048	0.980048	Time_4<=Time_2<=Time_3<=Time_1	N	a	a	a	a
Enterobacter_cloacae_complex	0.742189	0.999955	0.000660526	0.000391579	0.00376474	0.00561316	0	0	0	0	0.157895	0.0526316	0.105263	0.157895	39.7895	36	38.2632	39.9474	0.845059	0.845059	0.968673	0.845059	0.845059	0.845059	Time_2<=Time_3<=Time_1<=Time_4	N	a	a	a	a
Escherichia_coli	0.0280957	0.999955	3.50758	4.13092	0.688498	0.681025	0.29777	1.35344	0.22137	0.31713	1	1	1	1	36	51.5789	33	33.4211	0.059351	0.862661	0.862661	0.0337973	0.0337973	0.953137	Time_3<=Time_4<=Time_1<=Time_2	Y	ab	b	a	a
Klebsiella_pneumoniae	0.814377	0.999955	0.0318695	0.123704	0.694311	0.0700679	0	0	0	0	0.31579	0.473684	0.31579	0.473684	36.0263	40.8421	36.6579	40.4737	0.819091	0.953521	0.819091	0.819091	0.953521	0.819091	Time_1<=Time_3<=Time_4<=Time_2	N	a	a	a	a
Klebsiella_quasipneumoniae	0.708474	0.999955	0.00403105	0.0129368	0.0623026	0.0103889	0	0	0	0	0.157895	0.31579	0.31579	0.263158	34.6316	40.4474	40.0789	38.8421	0.896083	0.896083	0.896083	0.947071	0.947071	0.947071	Time_1<=Time_4<=Time_3<=Time_2	N	a	a	a	a
Klebsiella_variicola	0.858442	0.999955	0.0110616	0.0266695	0.188496	0.0198116	0	0	0	0	0.210526	0.368421	0.263158	0.31579	35.9737	40.5789	37.7895	39.6579	0.872469	0.872469	0.872469	0.87247	0.872469	0.872469	Time_1<=Time_3<=Time_4<=Time_2	N	a	a	a	a
Morganella_morganii	0.291033	0.999955	0.00328789	0.00511684	0.00305	0.000822105	0	0	0	0	0.0526316	0.263158	0.105263	0.105263	35.6842	43.3158	37.5	37.5	0.334082	0.799401	0.799401	0.334082	0.334082	1	Time_1<=Time_3<=>Time_4<=Time_2	N	a	a	a	a
Haemophilus_parainfluenzae	0.0961879	0.999955	0.140998	0.158215	0.0339453	0.0259705	0.00276	0.04694	0.00327	0.0022	0.578947	0.842105	0.578947	0.526316	38.2105	48.7105	34.2632	32.8158	0.265396	0.68629	0.659729	0.115698	0.115698	0.83581	Time_4<=Time_3<=Time_1<=Time_2	N	a	a	a	a
Haemophilus_sp_HMSC71H05	0.515267	0.999955	0.0358695	0.00590105	0.00405895	0.000829474	0	0	0	0	0.210526	0.368421	0.263158	0.157895	37.6316	42.7368	39	34.6316	0.698234	0.801674	0.698234	0.698234	0.698234	0.698234	Time_4<=Time_1<=Time_3<=Time_2	N	a	a	a	a
Proteobacteria_bacterium_CAG_139	0.967597	0.999955	0.238234	0.197232	0.123737	0.118346	0.00202	0	0.00131	0.00054	0.526316	0.473684	0.578947	0.526316	38.9737	37.1579	40.2632	37.6053	0.947341	0.947341	0.947341	0.947341	0.947341	0.947341	Time_2<=Time_4<=Time_1<=Time_3	N	a	a	a	a
Pyramidobacter_piscolens	0.293328	0.999955	0.000436842	0.000550526	0.00108316	0.000605263	0	0	0	0	0.0526316	0.0526316	0.210526	0.210526	35.5789	35.6842	41.5	41.2368	0.980048	0.280641	0.280641	0.280641	0.280641	0.980048	Time_1<=Time_2<=Time_4<=Time_3	N	a	a	a	a
Akkermansia_muciniphila	0.943198	0.999955	0.258635	0.104481	0.07108	0.220788	0	0	0	0	0.31579	0.263158	0.263158	0.263158	40.5263	37.1579	38.2105	38.1053	0.985126	0.985126	0.985126	0.985126	0.985126	0.985126	Time_2<=Time_4<=Time_3<=Time_1	N	a	a	a	a
Streptococcus_virus_phiAbc2	0.676492	0.999955	0.00219684	0.00325368	0.00157842	0.000597368	0	0	0	0	0.157895	0.210526	0.31579	0.157895	37.2632	38.8684	41.9211	35.9474	0.796665	0.796665	0.796665	0.796665	0.796665	0.796665	Time_4<=Time_1<=Time_2<=Time_3	N	a	a	a	a
Bacteroides_phage_B40_8	0.999769	0.999955	0.829164	0.354229	0.0431442	0.313229	0	0	0	0	0.105263	0.105263	0.105263	0.105263	38.7105	38.5	38.3947	38.3947	1	1	1	1	1	1	Time_3<=>Time_4<=>Time_2<=>Time_1	N	a	a	a	a
Streptococcus_phage_PH10	0.221769	0.999955	0.00167211	0	0.00188895	0.00183316	0	0	0	0	0.157895	0	0.210526	0.210526	39.2105	33	40.7895	41	0.313214	0.862485	0.862485	0.226842	0.226842	0.961701	Time_2<=Time_1<=Time_3<=Time_4	N	a	a	a	a
Streptococcus_phage_PH15	0.720243	0.999955	0.00115	0.000489474	0.00158105	0.00118474	0	0	0	0	0.157895	0.0526316	0.157895	0.157895	39.4211	35.5263	39.6842	39.3684	0.722666	0.990023	0.990023	0.722666	0.722666	0.990023	Time_2<=Time_4<=Time_1<=Time_3	N	a	a	a	a
Cyprinid_herpesvirus_3	0.927623	0.999955	0.00332053	0.00367158	0.000278421	0.000470526	0	0	0	0	0.105263	0.157895	0.210526	0.157895	36.8158	39.0526	39.7632	38.3684	0.880406	0.880406	0.880406	0.880405	0.880406	0.880406	Time_1<=Time_4<=Time_2<=Time_3	N	a	a	a	a
Dasheen_mosaic_virus	0.132143	0.999955	0.000347368	0.000115263	0.000281579	0.000337895	0	0	0	0	0.263158	0.105263	0.421053	0.473684	36.7105	31.2105	42.6316	43.4474	0.42214	0.42214	0.42214	0.159503	0.159503	0.890153	Time_2<=Time_1<=Time_3<=Time_4	N	a	a	a	a
Salmonella_phage_Fels_1	0.694193	0.999955	0.00621579	0.000755263	0.00103684	0.00444895	0	0	0	0	0.105263	0.157895	0.263158	0.157895	36.5263	37.8421	41.8421	37.7895	0.945767	0.789569	0.945767	0.789569	0.991066	0.789569	Time_1<=Time_4<=Time_2<=Time_3	N	a	a	a	a
