# Supplementary material for: Gut microbiota in children with split-dose bowel preparations revealed by metagenomics
Source: Front Cell Infect Microbiol. 2023 Jul 18;13:1202007. doi: 10.3389/fcimb.2023.1202007 (PMC10390731; doi:10.3389/fcimb.2023.1202007)
Supplement: Supplementary Table 6 — KEGG functional pathway data. [file Table_6.xls]

## Sheet: Table S6
Table S6 The data of KEGG functional pathways.
ID	p	p_adjust	mean_Time_1	mean_Time_2	mean_Time_3	mean_Time_4	median_Time_1	median_Time_2	median_Time_3	median_Time_4	occurrence_Time_1	occurrence_Time_2	occurrence_Time_3	occurrence_Time_4	rank_mean_Time_1	rank_mean_Time_2	rank_mean_Time_3	rank_mean_Time_4	p_Time_2_Time_1	p_Time_3_Time_1	p_Time_4_Time_1	p_Time_3_Time_2	p_Time_4_Time_2	p_Time_4_Time_3	direction	DEGs	symbol_Time_1	symbol_Time_2	symbol_Time_3	symbol_Time_4
map00010	0.533554	0.997706	0.015438	0.0153696	0.0159517	0.0156354	0.015317	0.0153757	0.0158574	0.0155825	1	1	1	1	35.7368	35	44.5263	38.7368	0.918088	0.659727	0.810507	0.659727	0.810507	0.810507	Time_2<=Time_1<=Time_4<=Time_3	N	a	a	a	a
map00020	0.642626	0.997706	0.0076076	0.0081206	0.00784895	0.00767005	0.00776848	0.00830484	0.00804787	0.00765956	1	1	1	1	35.4211	43	40.2632	35.3158	0.748727	0.748727	0.988278	0.842964	0.748727	0.748727	Time_4<=Time_1<=Time_3<=Time_2	N	a	a	a	a
map00030	0.634983	0.997706	0.0117053	0.0115927	0.0117806	0.0116793	0.011349	0.010942	0.0116663	0.0115881	1	1	1	1	34.7895	35.6842	42.4211	41.1053	0.900618	0.673907	0.673907	0.673907	0.673907	0.900618	Time_1<=Time_2<=Time_4<=Time_3	N	a	a	a	a
map00040	0.294252	0.997706	0.0100089	0.0110974	0.0102313	0.0103352	0.00997195	0.0110962	0.00966925	0.00988131	1	1	1	1	34.2105	46.7368	35.7368	37.3158	0.374131	0.831302	0.831302	0.374131	0.377073	0.831302	Time_1<=Time_3<=Time_4<=Time_2	N	a	a	a	a
map00051	0.557322	0.997706	0.022881	0.023296	0.0224138	0.0219049	0.0220319	0.0233237	0.022398	0.022411	1	1	1	1	38.4211	44.3158	36.8421	34.4211	0.821307	0.825577	0.825577	0.821307	0.821307	0.825577	Time_4<=Time_3<=Time_1<=Time_2	N	a	a	a	a
map00052	0.0995015	0.997706	0.0164881	0.0180392	0.0169449	0.0175387	0.0171565	0.0181375	0.0167765	0.0176826	1	1	1	1	31.3684	47.6316	34	41	0.139285	0.713398	0.3577	0.17128	0.425593	0.425593	Time_1<=Time_3<=Time_4<=Time_2	N	a	a	a	a
map00053	0.063939	0.997706	0.00159715	0.00165398	0.00165428	0.00140185	0.00131229	0.00148766	0.00155912	0.00139194	1	1	1	1	30.4211	45.1579	45.3684	33.0526	0.119099	0.119099	0.856078	0.976559	0.136667	0.136667	Time_1<=Time_4<=Time_2<=Time_3	N	a	a	a	a
map00061	0.868548	0.997706	0.00601662	0.00598533	0.00620002	0.0061454	0.00614498	0.00620922	0.00609664	0.00625997	1	1	1	1	37.3684	35.5789	41	40.0526	0.894805	0.894805	0.894805	0.894805	0.894805	0.894805	Time_2<=Time_1<=Time_4<=Time_3	N	a	a	a	a
map00062	0.615514	0.997706	6.3935e-06	9.83038e-07	4.15841e-06	3.41202e-06	1.96175e-07	0	0	1.32557e-07	0.578947	0.421053	0.473684	0.578947	40	33.5263	38.2632	42.2105	0.796614	0.796614	0.796614	0.796614	0.796614	0.796614	Time_2<=Time_3<=Time_1<=Time_4	N	a	a	a	a
map00071	0.662479	0.997706	0.00288058	0.00283793	0.00294187	0.00290384	0.00277212	0.00265956	0.00293431	0.00289556	1	1	1	1	35.8421	35	42.6842	40.4737	0.906436	0.77699	0.77699	0.77699	0.77699	0.906436	Time_2<=Time_1<=Time_4<=Time_3	N	a	a	a	a
map00072	0.331915	0.997706	0.000384269	0.000310881	0.000398478	0.000371758	0.000339923	0.000284007	0.000359892	0.000400628	1	1	1	1	39.7895	30.8947	43.6842	39.6316	0.445367	0.704061	0.982418	0.445367	0.445367	0.704061	Time_2<=Time_4<=Time_1<=Time_3	N	a	a	a	a
map00100	0.382903	0.997706	2.17308e-06	2.2995e-06	3.31038e-06	5.65339e-06	7.74596e-07	8.57517e-07	1.51029e-06	3.09626e-06	0.842105	0.736842	0.842105	0.842105	35.1316	33.9737	39.7105	45.1842	0.871215	0.625755	0.477876	0.625755	0.477876	0.625755	Time_2<=Time_1<=Time_3<=Time_4	N	a	a	a	a
map00120	0.174884	0.997706	0.000641147	0.000568715	0.00066689	0.000644512	0.000637642	0.000569813	0.000690693	0.000682618	1	1	1	1	40.8421	29.1053	44.1053	39.9474	0.260427	0.778545	0.900618	0.217779	0.260427	0.778545	Time_2<=Time_4<=Time_1<=Time_3	N	a	a	a	a
map00121	0.19831	0.997706	0.000612608	0.000546751	0.00064091	0.000620543	0.000607988	0.000549865	0.000677051	0.000674676	1	1	1	1	40.5263	29.2895	43.6579	40.5263	0.233591	0.794459	1	0.233591	0.233591	0.794459	Time_2<=Time_1<=>Time_4<=Time_3	N	a	a	a	a
map00130	0.152164	0.997706	0.00235989	0.00266847	0.00226729	0.00222445	0.00218525	0.00280437	0.00231924	0.00218728	1	1	1	1	37.5789	48.1579	35.4211	32.8421	0.279603	0.763275	0.76279	0.226352	0.195264	0.763275	Time_4<=Time_3<=Time_1<=Time_2	N	a	a	a	a
map00140	0.543016	0.997706	0.00094699	0.00120571	0.000934948	0.000996386	0.000823647	0.00103351	0.000932552	0.00081337	1	1	1	1	36.1579	44.9211	36.4474	36.4737	0.476773	0.997069	0.997069	0.476773	0.476773	0.997069	Time_1<=Time_3<=Time_4<=Time_2	N	a	a	a	a
map00190	0.42245	0.997706	0.0136053	0.0133345	0.0138923	0.0136239	0.0136189	0.0135605	0.0138983	0.0136399	1	1	1	1	38.4737	32.5789	44.5789	38.3684	0.502873	0.502873	0.988278	0.502873	0.502873	0.502873	Time_2<=Time_4<=Time_1<=Time_3	N	a	a	a	a
map00195	0.26486	0.997706	0.00419442	0.00402892	0.00438426	0.00469788	0.00390707	0.0040991	0.00426795	0.00495947	1	1	1	1	35.3684	32.7368	39.8421	46.0526	0.713398	0.638835	0.407709	0.579061	0.378571	0.579061	Time_2<=Time_1<=Time_3<=Time_4	N	a	a	a	a
map00230	0.861443	0.997706	0.0298382	0.0295056	0.0297791	0.0298159	0.0298128	0.0291991	0.0293513	0.0294649	1	1	1	1	39.2632	34.7368	40	40	1	1	1	1	1	1	Time_2<=>Time_1<=>Time_3<=>Time_4	N	a	a	a	a
map00232	0.944882	0.997706	4.26767e-07	1.00882e-06	6.07271e-07	1.57525e-07	0	0	0	0	0.263158	0.210526	0.263158	0.210526	39.0526	37.9211	40.0526	36.9737	0.859197	0.859197	0.859197	0.859197	0.859197	0.859197	Time_4<=Time_2<=Time_1<=Time_3	N	a	a	a	a
map00240	0.642048	0.997706	0.0247725	0.024151	0.024892	0.0249622	0.0244389	0.0236067	0.0242597	0.0253299	1	1	1	1	39.8947	32.8421	40.6316	40.6316	0.649883	1	1	0.649883	0.649883	1	Time_2<=Time_1<=>Time_3<=>Time_4	N	a	a	a	a
map00250	0.598201	0.997706	0.0137644	0.0142391	0.0139091	0.0141592	0.0138543	0.0142518	0.0141864	0.0141026	1	1	1	1	32.6316	41.3158	39.2632	40.7895	0.709321	0.709321	0.709321	0.941441	0.941441	0.941441	Time_1<=Time_3<=Time_4<=Time_2	N	a	a	a	a
map00253	0.839363	0.997706	0.00106523	0.000991754	0.00109378	0.00101755	0.0010327	0.00107038	0.000995488	0.00102808	1	1	1	1	40.4737	37.4211	40.8947	35.2105	0.909216	0.953137	0.909216	0.909216	0.909216	0.909216	Time_4<=Time_2<=Time_1<=Time_3	N	a	a	a	a
map00260	0.486376	0.997706	0.0122247	0.0123633	0.0124374	0.0125671	0.0121877	0.0120989	0.0124478	0.0122422	1	1	1	1	35.5789	33.6316	42.5263	42.2632	0.942932	0.526282	0.526282	0.526282	0.526282	0.970701	Time_2<=Time_1<=Time_4<=Time_3	N	a	a	a	a
map00270	0.50881	0.997706	0.0132759	0.0132563	0.0136488	0.0136029	0.0130738	0.0131701	0.0135188	0.0136428	1	1	1	1	35.3158	34.1579	43.3158	41.2105	0.871613	0.61598	0.61598	0.61598	0.61598	0.871613	Time_2<=Time_1<=Time_4<=Time_3	N	a	a	a	a
map00280	0.966284	0.997706	0.00338936	0.00348276	0.00343843	0.00351104	0.00349278	0.00344516	0.00349883	0.00344076	1	1	1	1	36.8421	38.7895	37.9474	40.4211	0.906436	0.906436	0.906436	0.906436	0.906436	0.906436	Time_1<=Time_3<=Time_2<=Time_4	N	a	a	a	a
map00281	0.135195	0.997706	0.000640629	0.000798162	0.000642206	0.000644498	0.000627334	0.000810235	0.000668207	0.000600192	1	1	1	1	35.0526	48.8421	35.2105	34.8947	0.114187	0.982418	0.982418	0.114187	0.114187	0.982418	Time_4<=Time_1<=Time_3<=Time_2	N	a	a	a	a
map00290	0.578304	0.997706	0.00581209	0.00582826	0.00594883	0.0060911	0.00556175	0.00578433	0.00583124	0.00593463	1	1	1	1	33.7368	36.5263	41.0526	42.6842	0.819861	0.780159	0.780159	0.791326	0.780159	0.819861	Time_1<=Time_2<=Time_3<=Time_4	N	a	a	a	a
map00300	0.309368	0.997706	0.00821879	0.00789445	0.00837451	0.00838373	0.00805854	0.00775124	0.00815713	0.0084337	1	1	1	1	38.0526	30.8684	43.2632	41.8158	0.631986	0.700608	0.719302	0.379565	0.379565	0.839905	Time_2<=Time_1<=Time_4<=Time_3	N	a	a	a	a
map00310	0.525082	0.997706	0.00244949	0.00253052	0.00235083	0.00232932	0.00244884	0.00245832	0.002322	0.00228157	1	1	1	1	38.8947	44.4737	36.1053	34.5263	0.813079	0.825577	0.813079	0.728417	0.728417	0.825577	Time_4<=Time_3<=Time_1<=Time_2	N	a	a	a	a
map00311	0.996413	0.997706	0.00115225	0.00112535	0.00116739	0.00115985	0.00108753	0.00120855	0.00108688	0.00108582	1	1	1	1	39.1053	37.5263	38.8947	38.4737	0.976559	0.976559	0.976559	0.976559	0.976559	0.976559	Time_2<=Time_4<=Time_3<=Time_1	N	a	a	a	a
map00312	0.164892	0.997706	0.00124315	0.00108989	0.00129519	0.00124586	0.00113223	0.000953942	0.0012113	0.00115299	1	1	1	1	39.5263	29.2105	44.7895	40.4737	0.299847	0.656317	0.894805	0.178053	0.299847	0.656317	Time_2<=Time_1<=Time_4<=Time_3	N	a	a	a	a
map00330	0.359651	0.997706	0.0134706	0.0135645	0.0136879	0.0138306	0.0134465	0.0135848	0.0137159	0.013864	1	1	1	1	32.5263	36.5789	40	44.8947	0.633017	0.593784	0.505768	0.633017	0.593784	0.633017	Time_1<=Time_2<=Time_3<=Time_4	N	a	a	a	a
map00340	0.180827	0.997706	0.0105202	0.0101653	0.010601	0.0108212	0.0108543	0.0103039	0.0106291	0.0107731	1	1	1	1	42	29.2632	39	43.7368	0.226352	0.808458	0.808458	0.348295	0.226352	0.76279	Time_2<=Time_3<=Time_1<=Time_4	N	a	a	a	a
map00350	0.751188	0.997706	0.0111449	0.0108305	0.0111073	0.0110456	0.0111039	0.0107886	0.0110178	0.0109641	1	1	1	1	41.2105	34.1579	40.6316	38	0.856078	0.935597	0.856078	0.856078	0.856078	0.856078	Time_2<=Time_4<=Time_3<=Time_1	N	a	a	a	a
map00351	0.0707501	0.997706	2.1303e-05	1.34949e-05	3.90337e-05	2.86065e-05	1.03979e-05	1.162e-05	2.16873e-05	1.637e-05	0.894737	1	1	1	33.3158	31.3158	48.2632	41.1053	0.780132	0.110866	0.381323	0.108062	0.343657	0.381323	Time_2<=Time_1<=Time_4<=Time_3	N	a	a	a	a
map00360	0.957959	0.997706	0.00359565	0.00356863	0.0035029	0.00345196	0.00332067	0.00349682	0.00347712	0.00343466	1	1	1	1	36.7368	40.6842	38.3684	38.2105	0.982418	0.982418	0.982418	0.982418	0.982418	0.982418	Time_1<=Time_4<=Time_3<=Time_2	N	a	a	a	a
map00361	0.506716	0.997706	0.000627549	0.000585861	0.000672524	0.000648873	0.00056869	0.000605939	0.000665033	0.000654213	1	1	1	1	35.2632	34.0526	42.4737	42.2105	0.970701	0.498322	0.498322	0.498322	0.498322	0.970701	Time_2<=Time_1<=Time_4<=Time_3	N	a	a	a	a
map00362	0.726172	0.997706	0.00700905	0.00680265	0.00700569	0.00687729	0.00683951	0.00670502	0.00686782	0.00653686	1	1	1	1	40.4737	36.8947	42	34.6316	0.831302	0.831302	0.831302	0.831302	0.831302	0.831302	Time_4<=Time_2<=Time_1<=Time_3	N	a	a	a	a
map00363	0.62336	0.997706	0.00358428	0.00361699	0.0036297	0.00346124	0.00343008	0.00350487	0.00363615	0.00342154	1	1	1	1	38.1579	40.2632	42.3158	33.2632	0.774502	0.774502	0.774502	0.774502	0.774502	0.774502	Time_4<=Time_1<=Time_2<=Time_3	N	a	a	a	a
map00364	0.233068	0.997706	0.000152839	0.000202538	0.000184177	0.000162191	0.000136456	0.000173084	0.000156929	0.000161046	1	1	1	1	31.3158	46.1053	38.6316	37.9474	0.233989	0.425593	0.425593	0.425593	0.425593	0.92392	Time_1<=Time_4<=Time_3<=Time_2	N	a	a	a	a
map00380	0.457522	0.997706	0.00100708	0.000870373	0.000953083	0.000890529	0.000893911	0.000813173	0.000891745	0.000836024	1	1	1	1	41.8947	33.7368	43.1579	35.2105	0.526282	0.860056	0.526282	0.526282	0.860056	0.526282	Time_2<=Time_4<=Time_1<=Time_3	N	a	a	a	a
map00400	0.551714	0.997706	0.00931351	0.00952009	0.00944567	0.00971903	0.00913168	0.00938745	0.0094831	0.00948027	1	1	1	1	34.1579	39.7368	36.2632	43.8421	0.753355	0.768882	0.753355	0.753355	0.753355	0.753355	Time_1<=Time_3<=Time_2<=Time_4	N	a	a	a	a
map00401	0.351259	0.997706	0.00168957	0.00176411	0.00173537	0.0018296	0.00172074	0.00173063	0.00172268	0.0017627	1	1	1	1	33.1579	38.3684	36.7368	45.7368	0.700612	0.740893	0.474862	0.819861	0.607495	0.607495	Time_1<=Time_3<=Time_2<=Time_4	N	a	a	a	a
map00410	0.728015	0.997706	0.00158369	0.00150138	0.00148505	0.0014621	0.00149139	0.00142281	0.00136404	0.00149016	1	1	1	1	43.4737	36.2632	37.1579	37.1053	0.756082	0.756082	0.756082	0.994139	0.994139	0.994139	Time_2<=Time_4<=Time_3<=Time_1	N	a	a	a	a
map00430	0.681312	0.997706	0.00171278	0.00173536	0.0017116	0.00165723	0.00171145	0.00177851	0.00168423	0.00162054	1	1	1	1	39.4211	41.5789	39.6842	33.3158	0.949717	0.970701	0.788287	0.949717	0.788287	0.788287	Time_4<=Time_1<=Time_3<=Time_2	N	a	a	a	a
map00440	0.432874	0.997706	0.00144266	0.00157431	0.00149356	0.00141246	0.00137086	0.00155244	0.00144718	0.00137385	1	1	1	1	36.2105	44.8947	39.2632	33.6316	0.647789	0.718884	0.718884	0.647789	0.647789	0.647789	Time_4<=Time_1<=Time_3<=Time_2	N	a	a	a	a
map00450	0.470496	0.997706	0.00584825	0.00576212	0.00591313	0.00599963	0.00571993	0.00556222	0.00575283	0.00588549	1	1	1	1	36.7895	32.8947	40.7895	43.5263	0.70247	0.70247	0.694149	0.694149	0.694149	0.70247	Time_2<=Time_1<=Time_3<=Time_4	N	a	a	a	a
map00460	0.585462	0.997706	0.00478948	0.00525101	0.00534204	0.00499244	0.00496178	0.00507369	0.00504891	0.00458336	1	1	1	1	34.0526	41.0526	42.7368	36.1579	0.716985	0.716985	0.814155	0.814155	0.741748	0.716985	Time_1<=Time_4<=Time_2<=Time_3	N	a	a	a	a
map00471	0.985424	0.997706	0.00189588	0.00192693	0.00191445	0.0019287	0.00186635	0.00194377	0.00190399	0.00196469	1	1	1	1	36.8421	39.2105	39.2105	38.7368	1	1	1	1	1	1	Time_1<=>Time_4<=>Time_2<=>Time_3	N	a	a	a	a
map00472	0.462998	0.997706	7.27739e-05	5.8551e-05	5.98369e-05	5.70054e-05	6.26541e-05	4.63165e-05	5.05072e-05	5.65832e-05	1	1	1	1	45.3158	34.6316	37.3158	36.7368	0.528347	0.528347	0.528347	0.922659	0.922659	0.935597	Time_2<=Time_4<=Time_3<=Time_1	N	a	a	a	a
map00473	0.586464	0.997706	0.00135328	0.0013194	0.00140477	0.00133476	0.00138246	0.00126775	0.00143736	0.00137471	1	1	1	1	39.8421	33.8421	43.3684	36.9474	0.686194	0.686194	0.686194	0.686194	0.686194	0.686194	Time_2<=Time_4<=Time_1<=Time_3	N	a	a	a	a
map00480	0.0699247	0.997706	0.00242861	0.00281988	0.00241579	0.00237812	0.00224276	0.00262073	0.00241108	0.00225509	1	1	1	1	32.6842	49.9474	36.2105	35.1579	0.0958557	0.87588	0.87588	0.110403	0.110403	0.883196	Time_1<=Time_4<=Time_3<=Time_2	N	a	a	a	a
map00500	0.42348	0.997706	0.0231606	0.0244257	0.02433	0.024576	0.0230435	0.0240861	0.0240859	0.0239174	1	1	1	1	31.2105	41.3158	40.1053	41.3684	0.42887	0.42887	0.42887	0.994139	0.994139	0.994139	Time_1<=Time_3<=Time_2<=Time_4	N	a	a	a	a
map00510	0.655873	0.997706	0.000848487	0.000790459	0.000856449	0.000834039	0.000829428	0.000788339	0.000889565	0.000905119	1	1	1	1	41.1053	33.3684	41.3684	38.1579	0.81696	0.970701	0.81696	0.81696	0.81696	0.81696	Time_2<=Time_4<=Time_1<=Time_3	N	a	a	a	a
map00511	0.54923	0.997706	0.00886754	0.0105588	0.00927525	0.00960359	0.00812152	0.0111244	0.00900969	0.00893392	1	1	1	1	34.4737	44.4737	37.0526	38	0.732469	0.862661	0.862661	0.732469	0.732469	0.894805	Time_1<=Time_3<=Time_4<=Time_2	N	a	a	a	a
map00513	0.794898	0.997706	6.74507e-05	5.12796e-05	5.81928e-05	4.89878e-05	6.35376e-05	4.58404e-05	5.29597e-05	3.55508e-05	0.947368	1	1	1	41.5789	36.5789	40.4211	35.4211	0.871613	0.871613	0.871613	0.871613	0.871613	0.871613	Time_4<=Time_2<=Time_3<=Time_1	N	a	a	a	a
map00514	0.134499	0.997706	5.3854e-06	2.01129e-06	6.12024e-06	4.59059e-06	3.10718e-06	7.44896e-07	2.3769e-06	2.14871e-06	1	0.894737	0.894737	0.894737	46.5263	29.6842	39.3684	38.4211	0.11226	0.381188	0.381188	0.381188	0.381188	0.89478	Time_2<=Time_4<=Time_3<=Time_1	N	a	a	a	a
map00520	0.887943	0.997706	0.0269846	0.027598	0.0272829	0.0272661	0.0274149	0.0274641	0.0271949	0.0276779	1	1	1	1	35.4737	41.1053	38.3158	39.1053	0.91226	0.91226	0.91226	0.91226	0.91226	0.91226	Time_1<=Time_3<=Time_4<=Time_2	N	a	a	a	a
map00521	0.309313	0.997706	0.00589436	0.00647561	0.00616497	0.00625638	0.005902	0.00649665	0.00621446	0.00606478	1	1	1	1	31.3684	44.8947	38.6316	39.1053	0.354233	0.502873	0.502873	0.502873	0.502873	0.947288	Time_1<=Time_3<=Time_4<=Time_2	N	a	a	a	a
map00522	0.994544	0.997706	8.34251e-06	1.46401e-05	1.63866e-05	1.04626e-05	8.80833e-06	5.81438e-06	6.19605e-06	7.31634e-06	0.947368	1	1	1	38.6842	39.3684	38.5263	37.4211	0.982418	0.982418	0.982418	0.982418	0.982418	0.982418	Time_4<=Time_3<=Time_1<=Time_2	N	a	a	a	a
map00523	0.209653	0.997706	0.00294439	0.00341924	0.00299071	0.00306474	0.00290638	0.00335249	0.00295711	0.00315357	1	1	1	1	32.8421	47.3684	36.4211	37.3684	0.255682	0.740893	0.740893	0.325594	0.325594	0.894805	Time_1<=Time_3<=Time_4<=Time_2	N	a	a	a	a
map00524	0.235556	0.997706	0.00177157	0.00179259	0.0019148	0.00193339	0.00181938	0.00177672	0.00186257	0.0019432	1	1	1	1	33.6316	33	44.5263	42.8421	0.929757	0.297907	0.297907	0.297907	0.297907	0.929757	Time_2<=Time_1<=Time_4<=Time_3	N	a	a	a	a
map00531	0.870636	0.997706	0.0034081	0.00389332	0.00343551	0.00357984	0.00305571	0.00361767	0.00319605	0.0030702	1	1	1	1	36.2105	42	37.7895	38	0.976559	0.976559	0.976559	0.976559	0.976559	0.976559	Time_1<=Time_3<=Time_4<=Time_2	N	a	a	a	a
map00532	0.28214	0.997706	3.17274e-05	2.88552e-05	3.40031e-05	3.54696e-05	3.25554e-05	1.76318e-05	2.05446e-05	1.46919e-05	1	1	1	1	45.3684	31.5263	37.5263	39.5789	0.320173	0.502873	0.502873	0.502873	0.502873	0.774502	Time_2<=Time_3<=Time_4<=Time_1	N	a	a	a	a
map00540	0.128476	0.997706	0.00357948	0.00429236	0.0032193	0.00338543	0.00384938	0.00461102	0.00329492	0.00344834	1	1	1	1	38.3684	48.2105	32.0526	35.3684	0.339077	0.567062	0.675422	0.144725	0.219204	0.675422	Time_3<=Time_4<=Time_1<=Time_2	N	a	a	a	a
map00550	0.37941	0.997706	0.0102782	0.00974919	0.0103775	0.0104252	0.0100909	0.00955188	0.0104247	0.0102588	1	1	1	1	39.2105	31.0526	42.3158	41.4211	0.509724	0.900618	0.900618	0.443567	0.443567	0.900618	Time_2<=Time_1<=Time_4<=Time_3	N	a	a	a	a
map00561	0.40489	0.997706	0.00541895	0.00518603	0.00555936	0.00536572	0.00528404	0.00494294	0.00547882	0.00541601	1	1	1	1	40.5263	31.1579	42.3158	40	0.434319	0.941441	0.941441	0.434319	0.434319	0.941441	Time_2<=Time_4<=Time_1<=Time_3	N	a	a	a	a
map00562	0.676243	0.997706	0.00199474	0.00209598	0.00212152	0.00215459	0.00203546	0.00204416	0.00218948	0.00217507	1	1	1	1	34.4737	36.4211	41.5263	41.5789	0.942932	0.714182	0.714182	0.714182	0.714182	0.994139	Time_1<=Time_2<=Time_3<=Time_4	N	a	a	a	a
map00563	0.571653	0.997706	8.05093e-05	0.000108775	8.74416e-05	9.38994e-05	5.67686e-05	6.85371e-05	9.02391e-05	4.30256e-05	0.947368	1	1	1	35.0526	43.5263	40.2632	35.1579	0.714182	0.714182	0.988278	0.778545	0.714182	0.714182	Time_1<=Time_4<=Time_3<=Time_2	N	a	a	a	a
map00564	0.366325	0.997706	0.00707781	0.00666846	0.00701988	0.00696798	0.00683474	0.00653362	0.00690729	0.00687433	1	1	1	1	41.7368	30.9474	42.1579	39.1579	0.396267	0.953137	0.862661	0.396267	0.503619	0.862661	Time_2<=Time_4<=Time_1<=Time_3	N	a	a	a	a
map00565	0.799337	0.997706	0.000358463	0.000341657	0.000317648	0.000332163	0.000343688	0.000313855	0.000279166	0.000279386	1	1	1	1	42.5263	38.8421	36.3158	36.3158	0.869262	0.869262	0.869262	0.869262	0.869262	1	Time_3<=>Time_4<=Time_2<=Time_1	N	a	a	a	a
map00590	0.13797	0.997706	0.000241686	0.000288615	0.000233013	0.000200547	0.000201302	0.000251597	0.000214428	0.000169994	1	1	1	1	36.2105	47.1579	39.8421	30.7895	0.379573	0.612247	0.539126	0.460822	0.134024	0.412819	Time_4<=Time_1<=Time_3<=Time_2	N	a	a	a	a
map00591	0.373233	0.997706	0.00232188	0.00233433	0.00240237	0.00223263	0.00217795	0.00234805	0.00233604	0.00216234	1	1	1	1	36.5263	40.2105	44.6842	32.5789	0.607102	0.573607	0.607102	0.607102	0.573607	0.546669	Time_4<=Time_1<=Time_2<=Time_3	N	a	a	a	a
map00592	0.459722	0.997706	6.65719e-05	7.54739e-05	5.59804e-05	3.80057e-05	3.92102e-05	3.90211e-05	2.66381e-05	2.3256e-05	1	1	1	1	40.1579	44	36.8947	32.9474	0.648787	0.648787	0.642687	0.642688	0.642688	0.648787	Time_4<=Time_3<=Time_1<=Time_2	N	a	a	a	a
map00600	0.204982	0.997706	0.0066307	0.00836134	0.00696415	0.00733307	0.00549743	0.00844178	0.00713368	0.00670123	1	1	1	1	32.6316	47.2632	36	38.1053	0.246809	0.765907	0.667322	0.347832	0.402364	0.768882	Time_1<=Time_3<=Time_4<=Time_2	N	a	a	a	a
map00601	0.817541	0.997706	2.04792e-05	2.63238e-05	2.42987e-05	2.60934e-05	2.04224e-05	2.38975e-05	1.57964e-05	1.81683e-05	0.894737	0.947368	1	0.947368	36.5263	41.1316	35.6316	40.7105	0.838789	0.953134	0.838789	0.838789	0.953134	0.838789	Time_3<=Time_1<=Time_4<=Time_2	N	a	a	a	a
map00603	0.792913	0.997706	0.00331749	0.00376361	0.0033465	0.0034966	0.00311797	0.0038136	0.00331659	0.00355201	1	1	1	1	35.7895	42.6842	37.2105	38.3158	0.877401	0.877401	0.877401	0.877401	0.877401	0.877401	Time_1<=Time_3<=Time_4<=Time_2	N	a	a	a	a
map00604	0.881924	0.997706	0.00204567	0.0023395	0.0021029	0.00216769	0.00203356	0.00223744	0.00201446	0.00192347	1	1	1	1	36.3158	41.8421	37.4737	38.3684	0.900618	0.900618	0.900618	0.900618	0.900618	0.900618	Time_1<=Time_3<=Time_4<=Time_2	N	a	a	a	a
map00620	0.272456	0.997706	0.0131171	0.0129494	0.0132989	0.0129753	0.0131546	0.0130957	0.0132588	0.0127312	1	1	1	1	39.7368	36.3684	45.7895	32.1053	0.638255	0.597349	0.573608	0.565609	0.638255	0.336845	Time_4<=Time_2<=Time_1<=Time_3	N	a	a	a	a
map00621	0.572235	0.997706	0.000682145	0.000577615	0.000610309	0.000549806	0.000571973	0.000582684	0.000558554	0.000494292	1	1	1	1	43.9474	34.7895	39.4211	35.8421	0.740893	0.740893	0.740893	0.740893	0.883196	0.740893	Time_2<=Time_4<=Time_3<=Time_1	N	a	a	a	a
map00622	0.452211	0.997706	0.000645192	0.000512109	0.000592202	0.000520139	0.000526055	0.000482646	0.00049735	0.000463812	1	1	1	1	44.1053	33.0526	40.2105	36.6316	0.617411	0.617411	0.617411	0.617411	0.617411	0.617411	Time_2<=Time_4<=Time_3<=Time_1	N	a	a	a	a
map00623	0.338316	0.997706	0.00188219	0.00200962	0.00218448	0.0019147	0.00181203	0.00196947	0.0019029	0.00181401	1	1	1	1	33	43.0526	43.1579	34.7895	0.373174	0.373174	0.963326	0.988278	0.373174	0.373174	Time_1<=Time_4<=Time_2<=Time_3	N	a	a	a	a
map00624	0.387979	0.997706	0.0049274	0.00464021	0.00492953	0.0049258	0.00487945	0.00441563	0.00489647	0.00491843	1	1	1	1	42.5789	31.2105	38.9474	41.2632	0.481786	0.854289	0.854289	0.560417	0.481786	0.854289	Time_2<=Time_3<=Time_4<=Time_1	N	a	a	a	a
map00625	0.440526	0.997706	0.00383584	0.00353171	0.00390275	0.0037066	0.00367176	0.00366756	0.00372783	0.00369772	1	1	1	1	40.7895	32.2105	43.3684	37.6316	0.673907	0.718884	0.718884	0.673907	0.673907	0.673907	Time_2<=Time_4<=Time_1<=Time_3	N	a	a	a	a
map00626	0.906007	0.997706	0.00193519	0.0019882	0.00195965	0.00194033	0.0018765	0.00202584	0.00191891	0.00187037	1	1	1	1	36.5263	41.3684	39	37.1053	0.935597	0.935597	0.935597	0.935597	0.935597	0.935597	Time_1<=Time_4<=Time_3<=Time_2	N	a	a	a	a
map00627	0.830428	0.997706	0.0058276	0.00592788	0.00582893	0.00571953	0.00584737	0.00589964	0.00580496	0.00538434	1	1	1	1	38.8947	41.2105	39.2105	34.6842	0.93616	0.964844	0.93616	0.93616	0.93616	0.93616	Time_4<=Time_1<=Time_3<=Time_2	N	a	a	a	a
map00630	0.467216	0.997706	0.00991061	0.0100079	0.00969779	0.00985982	0.00998249	0.0100372	0.00980434	0.0100242	1	1	1	1	39.4211	43.6842	32.3684	38.5263	0.662196	0.662196	0.900618	0.662196	0.662196	0.662196	Time_3<=Time_4<=Time_1<=Time_2	N	a	a	a	a
map00633	0.86569	0.997706	0.000787108	0.000717976	0.000749562	0.000684759	0.000739711	0.000589669	0.00058993	0.000687941	1	1	1	1	41.5263	36.5789	39.5789	36.3158	0.942932	0.942932	0.942932	0.942932	0.970701	0.942932	Time_4<=Time_2<=Time_3<=Time_1	N	a	a	a	a
map00640	0.786545	0.997706	0.00636333	0.00632265	0.00637033	0.00625521	0.00614382	0.00630933	0.00640407	0.00619953	1	1	1	1	35.5263	40.6842	41.4737	36.3158	0.813079	0.813079	0.91226	0.91226	0.813079	0.813079	Time_1<=Time_4<=Time_2<=Time_3	N	a	a	a	a
map00642	0.794114	0.997706	0.00386419	0.00384665	0.00383238	0.00373293	0.00374891	0.00377951	0.00375284	0.00357699	1	1	1	1	40.5263	40	39.3684	34.1053	0.941441	0.941441	0.925175	0.941441	0.925175	0.925175	Time_4<=Time_3<=Time_2<=Time_1	N	a	a	a	a
map00643	0.722184	0.997706	0.00018226	0.00016453	0.000193358	0.000154792	0.000151421	0.000153615	0.000170488	0.000141729	1	1	1	1	38.8947	37.5263	42.8421	34.7368	0.84853	0.836435	0.836435	0.836435	0.836435	0.836435	Time_4<=Time_2<=Time_1<=Time_3	N	a	a	a	a
map00650	0.201671	0.997706	0.00969098	0.00965943	0.0100415	0.00948401	0.00938473	0.00965875	0.00968343	0.00947561	1	1	1	1	35.0526	40.1053	46.5789	32.2632	0.576816	0.323008	0.697029	0.549352	0.547434	0.27424	Time_4<=Time_1<=Time_2<=Time_3	N	a	a	a	a
map00660	0.970113	0.997706	0.00285181	0.00281925	0.00277514	0.00288578	0.00266397	0.00255665	0.00272251	0.00291313	1	1	1	1	38.1579	37.6842	37.5263	40.6316	0.982418	0.982418	0.982418	0.982418	0.982418	0.982418	Time_3<=Time_2<=Time_1<=Time_4	N	a	a	a	a
map00670	0.900138	0.997706	0.00776852	0.00773954	0.00768918	0.00780631	0.00784005	0.00769355	0.00790268	0.00779181	1	1	1	1	39.5789	35.1579	39.4211	39.8421	0.982418	0.982418	0.982418	0.982418	0.982418	0.982418	Time_2<=Time_3<=Time_1<=Time_4	N	a	a	a	a
map00680	0.10595	0.997706	0.0176866	0.0167766	0.01783	0.0175444	0.0176322	0.0163482	0.0174469	0.017567	1	1	1	1	41.3684	27.6842	42.8421	42.1053	0.112282	0.918088	0.918088	0.112282	0.112282	0.918088	Time_2<=Time_1<=Time_4<=Time_3	N	a	a	a	a
map00710	0.657142	0.997706	0.00750157	0.00729225	0.00747076	0.00740295	0.00722941	0.00728575	0.00744004	0.00737103	1	1	1	1	39.1579	33.5789	42.5789	38.6842	0.75962	0.75962	0.947288	0.75962	0.75962	0.75962	Time_2<=Time_4<=Time_1<=Time_3	N	a	a	a	a
map00720	0.857799	0.997706	0.0130992	0.0133213	0.0133904	0.0132432	0.0131927	0.0134282	0.0135219	0.0131475	1	1	1	1	35.8947	39.6316	41.5263	36.9474	0.883196	0.883196	0.883196	0.883196	0.883196	0.883196	Time_1<=Time_4<=Time_2<=Time_3	N	a	a	a	a
map00730	0.711641	0.997706	0.00627233	0.00630906	0.00643805	0.00656354	0.0062842	0.00629504	0.006668	0.00670348	1	1	1	1	36.2632	36.0526	38.2632	43.4211	0.976559	0.93616	0.93616	0.93616	0.93616	0.93616	Time_2<=Time_1<=Time_3<=Time_4	N	a	a	a	a
map00740	0.399275	0.997706	0.0024229	0.00264893	0.0024113	0.00248436	0.00236169	0.00274059	0.0024479	0.00247135	1	1	1	1	34.6842	45.6842	35.4211	38.2105	0.45604	0.918088	0.836435	0.45604	0.593784	0.836435	Time_1<=Time_3<=Time_4<=Time_2	N	a	a	a	a
map00750	0.457068	0.997706	0.00265832	0.00283614	0.00272641	0.0028369	0.00259798	0.0028747	0.00274194	0.00278187	1	1	1	1	32.3158	42.1579	37.3158	42.2105	0.508615	0.598982	0.508615	0.598982	0.994139	0.598982	Time_1<=Time_3<=Time_2<=Time_4	N	a	a	a	a
map00760	0.87084	0.997706	0.00577428	0.00583154	0.00577743	0.00590479	0.00564612	0.00566614	0.00588066	0.00582213	1	1	1	1	36.2105	36.9474	39.1579	41.6842	0.918088	0.909216	0.909216	0.909216	0.909216	0.909216	Time_1<=Time_2<=Time_3<=Time_4	N	a	a	a	a
map00770	0.273037	0.997706	0.00698168	0.00688047	0.00713542	0.00714513	0.00681733	0.00672615	0.0071032	0.00722446	1	1	1	1	35.5789	31.7895	43.4211	43.2105	0.716244	0.430206	0.430206	0.332764	0.332764	0.976559	Time_2<=Time_1<=Time_4<=Time_3	N	a	a	a	a
map00780	0.788424	0.997706	0.00611736	0.00641208	0.00618805	0.00630294	0.00617882	0.00656998	0.00615427	0.00595755	1	1	1	1	35.7895	42.7895	37.8421	37.5789	0.963326	0.963326	0.963326	0.963326	0.963326	0.970701	Time_1<=Time_4<=Time_3<=Time_2	N	a	a	a	a
map00785	0.709408	0.997706	0.000581536	0.000627229	0.000545532	0.000550093	0.00061255	0.000614627	0.000606222	0.000494586	1	1	1	1	39.9474	42.6842	35.8421	35.5263	0.842964	0.842964	0.842964	0.842964	0.842964	0.964844	Time_4<=Time_3<=Time_1<=Time_2	N	a	a	a	a
map00790	0.0855745	0.997706	0.00600199	0.00652252	0.00599881	0.00600724	0.00606343	0.0065449	0.00622735	0.00598518	1	1	1	1	35.5789	49.5263	36.2632	32.6316	0.128289	0.92392	0.81696	0.128289	0.110229	0.81696	Time_4<=Time_1<=Time_3<=Time_2	N	a	a	a	a
map00791	0.739933	0.997706	0.000640881	0.000602612	0.000624885	0.000618688	0.000671799	0.000553107	0.00054261	0.000567048	1	1	1	1	43.3684	37.3158	36.2632	37.0526	0.796465	0.796465	0.796465	0.970701	0.970701	0.970701	Time_3<=Time_4<=Time_2<=Time_1	N	a	a	a	a
map00830	0.842888	0.997706	0.000438572	0.000450286	0.00044911	0.000449758	0.000417082	0.000412096	0.000441794	0.000428481	1	1	1	1	35.4211	37.2105	41.2105	40.1579	0.883196	0.883196	0.883196	0.883196	0.883196	0.883196	Time_1<=Time_2<=Time_4<=Time_3	N	a	a	a	a
map00860	0.329614	0.997706	0.0102938	0.01	0.0105393	0.0107715	0.0101258	0.0103648	0.0106228	0.0109046	1	1	1	1	35.2632	33.0526	40.5789	45.1053	0.75768	0.63306	0.508615	0.587006	0.508615	0.633061	Time_2<=Time_1<=Time_3<=Time_4	N	a	a	a	a
map00900	0.735971	0.997706	0.00538438	0.00561008	0.00553129	0.0055392	0.00537269	0.00548302	0.00566725	0.00554106	1	1	1	1	34.8947	36.5789	41.8421	40.6842	0.871613	0.849985	0.849985	0.849985	0.849985	0.871613	Time_1<=Time_2<=Time_4<=Time_3	N	a	a	a	a
map00901	0.840675	0.997706	1.34249e-05	1.18963e-05	1.42125e-05	1.23039e-05	1.12842e-06	6.93965e-06	2.38933e-06	2.70842e-06	0.894737	0.789474	0.947368	0.947368	34.8421	41.2632	38.8158	39.0789	0.912411	0.912411	0.912411	0.912411	0.912411	0.970684	Time_1<=Time_3<=Time_4<=Time_2	N	a	a	a	a
map00903	0.721265	0.997706	0.00500116	0.00495364	0.00496614	0.00485487	0.00497199	0.00481087	0.00483354	0.00472272	1	1	1	1	41.2632	38.5263	40.4737	33.7368	0.91226	0.91226	0.91226	0.91226	0.91226	0.91226	Time_4<=Time_2<=Time_3<=Time_1	N	a	a	a	a
map00906	0.679322	0.997706	2.44666e-05	1.52265e-05	2.67103e-05	1.81382e-05	1.32677e-05	1.33381e-05	1.40907e-05	9.96385e-06	1	1	1	1	42.2632	34.1053	40.4211	37.2105	0.797096	0.797096	0.797096	0.797096	0.797096	0.797096	Time_2<=Time_4<=Time_3<=Time_1	N	a	a	a	a
map00908	0.661449	0.997706	0.000606154	0.00065897	0.000625805	0.000613638	0.00063633	0.000644219	0.000625835	0.000626339	1	1	1	1	35.5789	43.5263	39	35.8947	0.797661	0.797661	0.964844	0.797661	0.797661	0.79766	Time_1<=Time_4<=Time_3<=Time_2	N	a	a	a	a
map00909	0.985404	0.997706	6.37906e-06	3.60192e-06	4.23343e-06	5.92241e-06	0	0	0	0	0.368421	0.368421	0.368421	0.31579	39.2632	38.6316	39	37.1053	0.965759	0.965759	0.965759	0.965759	0.965759	0.965759	Time_4<=Time_2<=Time_3<=Time_1	N	a	a	a	a
map00910	0.48471	0.997706	0.0125987	0.0129094	0.0123132	0.0122323	0.012496	0.013224	0.0122089	0.0121894	1	1	1	1	40	44.3158	34.8947	34.7895	0.656317	0.656317	0.656317	0.565609	0.565609	0.988278	Time_4<=Time_3<=Time_1<=Time_2	N	a	a	a	a
map00920	0.721571	0.997706	0.00418313	0.00434725	0.00414177	0.00421733	0.00419152	0.00431947	0.0041717	0.0040551	1	1	1	1	36.3684	43.4737	37.7368	36.4211	0.846604	0.994139	0.994139	0.846604	0.846604	0.994139	Time_1<=Time_4<=Time_3<=Time_2	N	a	a	a	a
map00930	0.573176	0.997706	0.000244534	0.00022979	0.00028945	0.000213488	0.000217644	0.000186108	0.00020385	0.000198257	1	1	1	1	39.6842	34.1579	43.6842	36.4737	0.746528	0.746528	0.746528	0.746528	0.746528	0.746528	Time_2<=Time_4<=Time_1<=Time_3	N	a	a	a	a
map00940	0.647219	0.997706	0.00331755	0.00363007	0.00385122	0.00346694	0.00337792	0.00359058	0.00341468	0.00319573	1	1	1	1	35.1579	39.7368	43.2632	35.8421	0.747113	0.747113	0.92392	0.747113	0.747113	0.747113	Time_1<=Time_4<=Time_2<=Time_3	N	a	a	a	a
map00941	0.0328441	0.997706	8.81479e-05	4.96341e-05	6.88429e-05	5.28808e-05	7.56948e-05	4.13779e-05	5.69055e-05	4.01272e-05	1	1	1	1	48.4737	31.1053	43	31.4211	0.0519266	0.533857	0.0519265	0.159108	0.964844	0.159108	Time_2<=Time_4<=Time_3<=Time_1	Y	a	a	a	a
map00943	0.882765	0.997706	3.80505e-06	3.78723e-06	2.39207e-06	3.14737e-06	1.68532e-06	1.5875e-06	1.41182e-06	1.889e-06	0.947368	1	0.947368	1	40.9737	39.7368	35.5526	37.7368	0.862942	0.862942	0.862942	0.862942	0.862942	0.862942	Time_3<=Time_4<=Time_2<=Time_1	N	a	a	a	a
map00944	0.988637	0.997706	0.000386707	0.00039334	0.000395313	0.000392826	0.000379056	0.000346648	0.000411848	0.000318274	1	1	1	1	39.1579	37.2632	39.5263	38.0526	0.95899	0.95899	0.95899	0.95899	0.95899	0.95899	Time_2<=Time_4<=Time_1<=Time_3	N	a	a	a	a
map00945	0.0546472	0.997706	0.000106472	6.99924e-05	9.43643e-05	6.11963e-05	7.85803e-05	6.2915e-05	7.65005e-05	4.21393e-05	1	1	1	1	45.8947	34.1579	44.6316	29.3158	0.202784	0.860056	0.0976318	0.215678	0.598982	0.0976318	Time_4<=Time_2<=Time_3<=Time_1	N	a	a	a	a
map00950	0.399546	0.997706	0.00093433	0.00104566	0.000946793	0.000995074	0.000936541	0.00102105	0.000958921	0.00097645	1	1	1	1	33.5789	44.8421	35.5263	40.0526	0.580567	0.785776	0.633061	0.580567	0.63306	0.633061	Time_1<=Time_3<=Time_4<=Time_2	N	a	a	a	a
map00960	0.756625	0.997706	0.00217068	0.00215685	0.00213546	0.00221939	0.00214212	0.00216485	0.00214052	0.00216307	1	1	1	1	38.5789	37	35.5263	42.8947	0.837036	0.837036	0.837036	0.837036	0.837036	0.837036	Time_3<=Time_2<=Time_1<=Time_4	N	a	a	a	a
map00965	0.840675	0.997706	1.34249e-05	1.18963e-05	1.42125e-05	1.23039e-05	1.12842e-06	6.93965e-06	2.38933e-06	2.70842e-06	0.894737	0.789474	0.947368	0.947368	34.8421	41.2632	38.8158	39.0789	0.912411	0.912411	0.912411	0.912411	0.912411	0.970684	Time_1<=Time_3<=Time_4<=Time_2	N	a	a	a	a
map00970	0.360704	0.997706	0.012818	0.0120409	0.0129013	0.012988	0.0124103	0.0120361	0.0128357	0.0130165	1	1	1	1	39	30.9474	42.3158	41.7368	0.522088	0.842964	0.842964	0.396267	0.396267	0.935597	Time_2<=Time_1<=Time_4<=Time_3	N	a	a	a	a
map00980	0.700759	0.997706	0.000595066	0.000596789	0.000622709	0.000561626	0.000481451	0.000489194	0.000602996	0.00055571	1	1	1	1	36.1579	35.5263	43.1579	39.1579	0.929757	0.810507	0.810507	0.810507	0.810507	0.810507	Time_2<=Time_1<=Time_4<=Time_3	N	a	a	a	a
map00982	0.900826	0.997706	0.000493959	0.000515245	0.000510018	0.00043079	0.000384208	0.000433102	0.000431549	0.000383319	1	1	1	1	36.3158	38.9474	41.4211	37.3158	0.888998	0.888998	0.888998	0.888998	0.888998	0.888998	Time_1<=Time_4<=Time_2<=Time_3	N	a	a	a	a
map00983	0.576951	0.997706	0.00474092	0.00478295	0.00488205	0.00476424	0.00479045	0.00482175	0.00503422	0.00479475	1	1	1	1	37.4737	37.2105	44.4211	34.8947	0.970701	0.66443	0.895834	0.66443	0.895834	0.66443	Time_4<=Time_2<=Time_1<=Time_3	N	a	a	a	a
map00984	0.856051	0.997706	0.000125338	0.000134867	0.000140544	0.000116263	8.20459e-05	7.75609e-05	0.000103212	8.77419e-05	0.947368	1	1	1	38.3684	39.8947	40.7895	34.9474	0.900618	0.900618	0.900618	0.900618	0.900618	0.900618	Time_4<=Time_1<=Time_2<=Time_3	N	a	a	a	a
map01040	0.460178	0.997706	0.00173692	0.00163917	0.00172489	0.00169703	0.00182196	0.00169003	0.00172538	0.00172564	1	1	1	1	43.7895	32.5263	39.9474	37.7368	0.695664	0.710141	0.700612	0.700612	0.700612	0.75768	Time_2<=Time_4<=Time_3<=Time_1	N	a	a	a	a
map01051	0.0469222	0.997706	0.00128706	0.00109231	0.00133455	0.00127953	0.0012046	0.00101342	0.00127643	0.00121089	1	1	1	1	40.7895	26.4211	45	41.7895	0.0898324	0.784896	0.888998	0.057067	0.0898324	0.784896	Time_2<=Time_1<=Time_4<=Time_3	Y	a	a	a	a
map01052	0.994544	0.997706	8.34251e-06	1.46401e-05	1.63866e-05	1.04626e-05	8.80833e-06	5.81438e-06	6.19605e-06	7.31634e-06	0.947368	1	1	1	38.6842	39.3684	38.5263	37.4211	0.982418	0.982418	0.982418	0.982418	0.982418	0.982418	Time_4<=Time_3<=Time_1<=Time_2	N	a	a	a	a
map01053	0.0290565	0.997706	0.000496558	0.000628254	0.000484607	0.000416588	0.000398078	0.000569199	0.000458672	0.000409744	1	1	1	1	32.1053	51.1579	37.6842	33.0526	0.0345125	0.621592	0.894805	0.120064	0.0345125	0.621592	Time_1<=Time_4<=Time_3<=Time_2	Y	a	b	ab	a
map01054	0.273911	0.997706	0.000118658	8.7941e-05	9.36613e-05	0.000102314	0.000102937	7.14015e-05	7.72692e-05	0.000103407	1	1	1	1	43.8421	31.2632	36.5263	42.3684	0.363431	0.555105	0.837036	0.555105	0.363431	0.555105	Time_2<=Time_3<=Time_4<=Time_1	N	a	a	a	a
map01055	0.341852	0.997706	0.000975015	0.00115342	0.000984451	0.00101947	0.000991545	0.0010368	0.000995113	0.00101075	1	1	1	1	34	46.1579	35.9474	37.8947	0.462376	0.785776	0.785776	0.462376	0.497566	0.785776	Time_1<=Time_3<=Time_4<=Time_2	N	a	a	a	a
map01056	0.839268	0.997706	6.81412e-06	2.74483e-06	4.55589e-06	4.98228e-06	1.77385e-06	2.30408e-06	1.82537e-06	2.69169e-06	0.684211	0.736842	0.789474	0.789474	37.6316	36.4737	37.4737	42.4211	0.982279	0.982279	0.982279	0.982279	0.982279	0.982279	Time_2<=Time_3<=Time_1<=Time_4	N	a	a	a	a
map01057	0.00163712	0.330998	1.13111e-06	2.01802e-07	1.81308e-06	1.78983e-06	3.14194e-07	6.22853e-08	8.29108e-07	7.52827e-07	0.789474	0.684211	0.947368	0.842105	38.4737	22.4211	46.4474	46.6579	0.0492151	0.317109	0.317109	0.00230553	0.00230553	0.976485	Time_2<Time_1<=Time_3<=Time_4	Y	b	a	b	b
map02010	0.687649	0.997706	0.0320015	0.0293193	0.0321448	0.0315896	0.0310351	0.0285861	0.0315389	0.0311703	1	1	1	1	39.9474	33.2105	40.8947	39.9474	0.694149	1	1	0.694149	0.694149	1	Time_2<=Time_1<=>Time_4<=>Time_3	N	a	a	a	a
map02020	0.587831	0.997706	0.0337974	0.0321706	0.032948	0.0331544	0.0329723	0.0321301	0.031445	0.0334788	1	1	1	1	42.5263	34.1053	36.0526	41.3158	0.693881	0.693881	0.865831	0.865831	0.693881	0.693881	Time_2<=Time_3<=Time_4<=Time_1	N	a	a	a	a
map02030	0.196735	0.997706	0.00387347	0.00302211	0.00290154	0.00350632	0.0033115	0.00264119	0.00261468	0.00318843	1	1	1	1	44.3684	33.7895	32.3158	43.5263	0.261221	0.261221	0.906436	0.906436	0.261221	0.261221	Time_3<=Time_2<=Time_4<=Time_1	N	a	a	a	a
map02040	0.289261	0.997706	0.00209817	0.00157594	0.00107473	0.00169845	0.00106961	0.00110826	0.000862324	0.00151385	1	1	1	1	41.6316	39.3684	30.2632	42.7368	0.877401	0.337728	0.877401	0.407567	0.877401	0.337728	Time_3<=Time_2<=Time_1<=Time_4	N	a	a	a	a
map02060	0.900138	0.997706	0.00758805	0.00663804	0.00661247	0.00567714	0.00482902	0.00476595	0.0049889	0.00511566	1	1	1	1	37	38	41.7895	37.2105	0.976559	0.976559	0.976559	0.976559	0.976559	0.976559	Time_1<=Time_4<=Time_2<=Time_3	N	a	a	a	a
map03008	0.925008	0.997706	0.000582968	0.00062449	0.000590643	0.000618774	0.000547085	0.000539835	0.000591462	0.000601874	1	1	1	1	37.0526	36.7895	41.1053	39.0526	0.970701	0.93616	0.93616	0.93616	0.93616	0.93616	Time_2<=Time_1<=Time_4<=Time_3	N	a	a	a	a
map03010	0.662675	0.997706	0.023293	0.022585	0.0239348	0.0236228	0.0232445	0.0223969	0.0241441	0.0242291	1	1	1	1	37.7368	33.6316	41.8421	40.7895	0.804074	0.804074	0.804074	0.804074	0.804074	0.883196	Time_2<=Time_1<=Time_4<=Time_3	N	a	a	a	a
map03013	0.482337	0.997706	0.00157488	0.00154349	0.00154463	0.00153659	0.00157847	0.00155524	0.00152799	0.00151016	1	1	1	1	43.8421	40.7895	35.0526	34.3158	0.804074	0.634953	0.634953	0.634953	0.634953	0.918088	Time_4<=Time_3<=Time_2<=Time_1	N	a	a	a	a
map03015	0.946613	0.997706	0.000132277	0.000161072	0.000115665	0.000127838	0.000117378	0.000100556	9.61297e-05	0.0001209	1	1	1	1	39.6316	39.6316	35.8947	38.8421	1	1	1	1	1	1	Time_3<=>Time_4<=>Time_1<=>Time_2	N	a	a	a	a
map03018	0.582737	0.997706	0.00721131	0.00766608	0.00732117	0.00747615	0.00746781	0.0079153	0.00754696	0.00749638	1	1	1	1	35.4737	44.5263	36.7895	37.2105	0.614429	0.953137	0.953137	0.614429	0.614429	0.953137	Time_1<=Time_3<=Time_4<=Time_2	N	a	a	a	a
map03020	0.353936	0.997706	0.00195699	0.00183657	0.00197703	0.00198806	0.0018743	0.00174879	0.00197625	0.00200642	1	1	1	1	39.4211	30.7895	41.5789	42.2105	0.456613	0.91593	0.91593	0.396267	0.396267	0.929757	Time_2<=Time_1<=Time_3<=Time_4	N	a	a	a	a
map03022	0.82767	0.997706	0.000250647	0.000247608	0.000271426	0.000272495	0.000230051	0.000203781	0.000276625	0.000283209	1	1	1	1	36.3684	35.8947	41.2632	40.4737	0.947288	0.849985	0.849985	0.849985	0.849985	0.947288	Time_2<=Time_1<=Time_4<=Time_3	N	a	a	a	a
map03030	0.4902	0.997706	0.00988293	0.00936227	0.0099039	0.00978076	0.00988955	0.00923794	0.00972619	0.00967637	1	1	1	1	41.7368	31.8421	41.0526	39.3684	0.587006	0.92392	0.92392	0.587006	0.587006	0.92392	Time_2<=Time_4<=Time_3<=Time_1	N	a	a	a	a
map03040	0.922476	0.997706	1.52217e-05	1.26108e-05	1.89787e-05	1.54383e-05	1.13339e-05	8.68307e-06	9.16042e-06	1.21344e-05	1	1	1	1	40.4737	35.6842	38.5789	39.2632	0.92392	0.92392	0.92392	0.92392	0.92392	0.92392	Time_2<=Time_3<=Time_4<=Time_1	N	a	a	a	a
map03050	0.257732	0.997706	3.08502e-05	7.20147e-05	3.45874e-05	5.91246e-05	1.91668e-05	1.11777e-05	2.67823e-05	2.96909e-05	0.947368	1	1	1	33.2632	34.7895	39.6316	46.3158	0.831302	0.56112	0.323008	0.598982	0.323008	0.56112	Time_1<=Time_2<=Time_3<=Time_4	N	a	a	a	a
map03060	0.997706	0.997706	0.00671585	0.00670179	0.00671472	0.00669043	0.00658854	0.0066261	0.00675539	0.00673188	1	1	1	1	38.5263	38.2632	39.3158	37.8947	0.970701	0.970701	0.970701	0.970701	0.970701	0.970701	Time_4<=Time_2<=Time_1<=Time_3	N	a	a	a	a
map03070	0.485106	0.997706	0.00809024	0.00788624	0.00749328	0.00751514	0.00768951	0.00764606	0.007445	0.00741598	1	1	1	1	41.6842	42.9474	36.0526	33.3158	0.860056	0.647789	0.647789	0.647789	0.647789	0.842964	Time_4<=Time_3<=Time_1<=Time_2	N	a	a	a	a
map03320	0.816828	0.997706	0.00153392	0.00155844	0.00163266	0.00162594	0.00157926	0.00163777	0.00171108	0.0016236	1	1	1	1	35.6316	36.9474	42.0526	39.3684	0.854289	0.854289	0.854289	0.854289	0.854289	0.854289	Time_1<=Time_2<=Time_4<=Time_3	N	a	a	a	a
map03410	0.00251709	0.330998	0.00562657	0.00503552	0.00546782	0.00541759	0.00530173	0.00496403	0.00535546	0.00523166	1	1	1	1	47.0526	22.4211	44.1579	40.3684	0.00351754	0.686194	0.526282	0.0072432	0.0244929	0.686194	Time_2<Time_4<=Time_3<=Time_1	Y	b	a	b	b
map03420	0.16642	0.997706	0.00576049	0.00526679	0.00566504	0.00575929	0.00553124	0.00532447	0.00562754	0.00568759	1	1	1	1	41.3684	28.9474	39.7895	43.8947	0.248946	0.825577	0.825577	0.260427	0.221739	0.825577	Time_2<=Time_3<=Time_1<=Time_4	N	a	a	a	a
map03430	0.137187	0.997706	0.0105823	0.0100668	0.0105034	0.0105208	0.0107117	0.0101095	0.0106461	0.0105917	1	1	1	1	43.7895	28.3947	41.1316	40.6842	0.172586	0.85279	0.85279	0.172586	0.172586	0.950212	Time_2<=Time_4<=Time_3<=Time_1	N	a	a	a	a
map03440	0.532388	0.997706	0.0132825	0.0126448	0.0131461	0.0131876	0.0130749	0.0124979	0.0128716	0.0129605	1	1	1	1	42.3421	32.2895	39.3158	40.0526	0.653493	0.899171	0.899171	0.653493	0.653493	0.918087	Time_2<=Time_3<=Time_4<=Time_1	N	a	a	a	a
map03450	0.731296	0.997706	0.000111608	0.000118034	0.000110721	9.6867e-05	9.1706e-05	0.000110476	0.000118861	7.15837e-05	1	1	1	1	40	40	40.4737	33.5263	1	1	0.732469	1	0.732469	0.732469	Time_4<=Time_1<=>Time_2<=>Time_3	N	a	a	a	a
map03460	0.521204	0.997706	1.01667e-06	5.98289e-07	4.15795e-07	7.82364e-08	0	0	0	0	0.368421	0.157895	0.368421	0.31579	41.3158	33.5789	40.9474	38.1579	0.617579	0.949566	0.758407	0.617579	0.758407	0.758407	Time_2<=Time_4<=Time_3<=Time_1	N	a	a	a	a
map04010	0.784504	0.997706	1.25074e-08	2.50404e-07	3.16264e-08	1.21099e-07	0	0	0	0	0.157895	0.210526	0.157895	0.263158	36.3684	39.3158	37.2632	41.0526	0.857394	0.857394	0.857394	0.857394	0.857394	0.857394	Time_1<=Time_3<=Time_2<=Time_4	N	a	a	a	a
map04011	0.909015	0.997706	0.000573614	0.000574902	0.000611724	0.000592174	0.000552265	0.000555801	0.000568096	0.000555475	1	1	1	1	36.2105	37.4211	41.1579	39.2105	0.865831	0.865831	0.865831	0.865831	0.865831	0.865831	Time_1<=Time_2<=Time_4<=Time_3	N	a	a	a	a
map04020	0.216452	0.997706	1.19343e-05	1.16031e-05	2.94425e-06	2.43707e-06	1.17149e-06	2.77748e-06	4.92136e-07	6.4155e-07	0.947368	0.947368	0.842105	0.736842	38.0263	47.2895	35.3421	33.3421	0.391093	0.779891	0.769159	0.285109	0.285109	0.779891	Time_4<=Time_3<=Time_1<=Time_2	N	a	a	a	a
map04066	0.247561	0.997706	0.00121798	0.00120001	0.00131542	0.00126597	0.00122608	0.00121513	0.00128564	0.00127148	1	1	1	1	34.7368	32.7368	45.8421	40.6842	0.780132	0.363424	0.565899	0.363424	0.534651	0.565899	Time_2<=Time_1<=Time_4<=Time_3	N	a	a	a	a
map04070	0.420292	0.997706	0.00110525	0.00113936	0.00115326	0.00108919	0.00110842	0.00114444	0.00112739	0.00106295	1	1	1	1	36.7895	42.3158	42.5789	32.3158	0.638835	0.638835	0.638835	0.970701	0.488391	0.488391	Time_4<=Time_1<=Time_2<=Time_3	N	a	a	a	a
map04080	0.961071	0.997706	1.71193e-06	2.05714e-06	2.669e-06	2.44193e-06	0	0	0	0	0.263158	0.31579	0.315789	0.368421	36.8421	38.2368	38.9737	39.9474	0.900731	0.900731	0.900731	0.900731	0.900731	0.900731	Time_1<=Time_2<=Time_3<=Time_4	N	a	a	a	a
map04110	0.108892	0.997706	2.61648e-05	4.20742e-05	3.1581e-05	4.62044e-05	1.15214e-05	7.4054e-06	2.00674e-05	2.22775e-05	0.894737	1	1	1	32.0526	32.6316	43.3158	46	0.935596	0.20385	0.186175	0.20385	0.186175	0.84951	Time_1<=Time_2<=Time_3<=Time_4	N	a	a	a	a
map04111	0.277223	0.997706	2.71787e-05	3.40008e-05	5.51019e-05	5.66552e-05	1.4315e-05	7.53184e-06	2.13558e-05	2.84514e-05	0.947368	0.947368	1	1	35.0789	32.1842	43.2632	43.4737	0.82343	0.379994	0.379994	0.366076	0.366076	0.976558	Time_2<=Time_1<=Time_3<=Time_4	N	a	a	a	a
map04112	0.124809	0.997706	0.00800856	0.00729941	0.00783333	0.00784252	0.00815354	0.00728134	0.00783542	0.00808867	1	1	1	1	44.1579	28.2632	41.0263	40.5526	0.159131	0.794459	0.794459	0.172586	0.172586	0.947287	Time_2<=Time_4<=Time_3<=Time_1	N	a	a	a	a
map04113	0.636277	0.997706	0.000511715	0.000559772	0.00054979	0.000598888	0.000537908	0.000565879	0.000530281	0.000563725	1	1	1	1	33.4211	40.1579	38.0526	42.3684	0.768882	0.768882	0.768882	0.768882	0.768882	0.768882	Time_1<=Time_3<=Time_2<=Time_4	N	a	a	a	a
map04114	0.365376	0.997706	9.99831e-07	7.36909e-07	1.03212e-06	1.8098e-06	1.32168e-07	0	1.72903e-07	3.50534e-07	0.578947	0.368421	0.684211	0.578947	38.2105	31.6316	41.2632	42.8947	0.671798	0.786277	0.739867	0.476677	0.476677	0.811377	Time_2<=Time_1<=Time_3<=Time_4	N	a	a	a	a
map04120	0.555785	0.997706	5.75755e-06	5.00292e-06	1.44001e-05	6.63436e-06	3.47868e-06	2.64643e-06	3.61019e-06	3.23787e-06	1	1	1	1	39.8947	32.7895	42.8421	38.4737	0.813079	0.81696	0.842779	0.813079	0.813079	0.813079	Time_2<=Time_4<=Time_1<=Time_3	N	a	a	a	a
map04122	0.72694	0.997706	0.00417944	0.0039364	0.00418691	0.00421275	0.00409957	0.0039256	0.00403874	0.00429123	1	1	1	1	39.9474	33.5263	39.7368	40.7895	0.772082	0.976559	0.976559	0.772082	0.772082	0.976559	Time_2<=Time_3<=Time_1<=Time_4	N	a	a	a	a
map04141	0.55482	0.997706	0.00133849	0.0013146	0.00137588	0.00142794	0.00136135	0.00132572	0.00141081	0.00143505	1	1	1	1	37.4211	33.5263	39.3684	43.6842	0.704061	0.785776	0.704061	0.704061	0.704061	0.704061	Time_2<=Time_1<=Time_3<=Time_4	N	a	a	a	a
map04142	0.880413	0.997706	0.00484363	0.00554398	0.00495092	0.00513817	0.00408407	0.00514301	0.00475177	0.00472263	1	1	1	1	36.5263	41.9474	37.3684	38.1579	0.91226	0.91226	0.91226	0.91226	0.91226	0.91226	Time_1<=Time_3<=Time_4<=Time_2	N	a	a	a	a
map04144	0.742355	0.997706	2.6704e-05	2.17041e-05	2.61675e-05	1.53649e-05	7.1901e-06	9.10118e-06	1.11136e-05	1.37472e-05	1	1	1	1	35.1579	38.8421	42.8421	37.1579	0.814155	0.814155	0.814155	0.814155	0.814155	0.814155	Time_1<=Time_4<=Time_2<=Time_3	N	a	a	a	a
map04146	0.465141	0.997706	0.00228264	0.00248268	0.00229767	0.00233674	0.00239601	0.00252117	0.00242979	0.00230626	1	1	1	1	34.5263	45.2632	37.4211	36.7895	0.547434	0.902517	0.902517	0.547434	0.547434	0.929757	Time_1<=Time_4<=Time_3<=Time_2	N	a	a	a	a
map04151	0.240606	0.997706	0.000576255	0.000506415	0.000553737	0.000568739	0.000593814	0.000507598	0.000563705	0.00055158	1	1	1	1	43.8421	30.2105	38.2105	41.7368	0.323008	0.647789	0.768882	0.528347	0.323008	0.747113	Time_2<=Time_3<=Time_4<=Time_1	N	a	a	a	a
map04210	0.970339	0.997706	0.000410906	0.000370117	0.000372665	0.000385317	0.000424221	0.000331026	0.000389958	0.000356577	0.947368	1	1	1	40.3158	36.7895	38.3684	38.5263	0.982418	0.982418	0.982418	0.982418	0.982418	0.982418	Time_2<=Time_3<=Time_4<=Time_1	N	a	a	a	a
map04260	0.826875	0.997706	1.43666e-06	3.831e-06	3.33935e-07	3.39967e-06	1.53143e-07	4.77882e-08	4.25016e-08	0	0.631579	0.526316	0.526316	0.473684	42.2632	37.9474	36.1579	37.6316	0.962993	0.962993	0.962993	0.962993	0.962993	0.962993	Time_3<=Time_4<=Time_2<=Time_1	N	a	a	a	a
map04270	0.467986	0.997706	8.15908e-05	0.000111032	8.33046e-05	9.48317e-05	6.91076e-05	0.000116586	7.21528e-05	7.37342e-05	0.947368	1	1	1	34	44.6316	35.9474	39.4211	0.676447	0.785776	0.700612	0.676447	0.700612	0.753355	Time_1<=Time_3<=Time_4<=Time_2	N	a	a	a	a
map04340	0.431331	0.997706	2.52058e-05	1.38368e-05	1.86794e-05	2.72516e-05	4.82257e-06	6.11988e-06	9.51626e-06	1.07167e-05	0.947368	0.947368	0.947368	1	35.7895	33.2105	41.2105	43.7895	0.718877	0.673888	0.528321	0.528321	0.528321	0.718877	Time_2<=Time_1<=Time_3<=Time_4	N	a	a	a	a
map04510	0.0766943	0.997706	2.46907e-06	3.93062e-07	3.3724e-06	1.79973e-06	1.17292e-06	3.32248e-07	6.06597e-07	4.8428e-07	0.894737	0.947368	1	0.894737	42.8947	27.3158	43.9474	39.8421	0.0889596	0.88318	0.804023	0.0889596	0.160731	0.804023	Time_2<=Time_4<=Time_1<=Time_3	N	a	a	a	a
map04512	0.0766943	0.997706	2.46907e-06	3.93062e-07	3.3724e-06	1.79973e-06	1.17292e-06	3.32248e-07	6.06597e-07	4.8428e-07	0.894737	0.947368	1	0.894737	42.8947	27.3158	43.9474	39.8421	0.0889596	0.88318	0.804023	0.0889596	0.160731	0.804023	Time_2<=Time_4<=Time_1<=Time_3	N	a	a	a	a
map04610	0.990358	0.997706	4.23691e-06	6.5501e-06	1.46006e-06	1.77814e-06	1.85656e-07	2.43675e-07	1.64827e-07	1.93249e-07	0.736842	0.631579	0.684211	0.631579	38.1053	39.7368	38.6842	37.4737	0.934423	0.934423	0.934423	0.934423	0.934423	0.934423	Time_4<=Time_1<=Time_3<=Time_2	N	a	a	a	a
map04612	0.295942	0.997706	0.000554528	0.000503797	0.000522896	0.00054839	0.000548825	0.000505594	0.000523766	0.000543036	1	1	1	1	43.6842	31.8947	35.7895	42.6316	0.401956	0.509389	0.883196	0.704061	0.401956	0.509389	Time_2<=Time_3<=Time_4<=Time_1	N	a	a	a	a
map04614	0.760484	0.997706	1.75844e-05	1.43329e-05	1.76545e-05	1.21581e-05	8.16803e-06	1.04463e-05	1.39714e-05	9.66021e-06	0.894737	1	0.894737	0.894737	35.6316	39.2632	42.6316	36.4737	0.836352	0.836352	0.906414	0.836352	0.836352	0.836352	Time_1<=Time_4<=Time_2<=Time_3	N	a	a	a	a
map04621	0.816254	0.997706	0.000627986	0.00063519	0.000591843	0.000636031	0.000643962	0.000612627	0.000581202	0.00063935	1	1	1	1	39.9474	38.6842	34.4737	40.8947	0.894805	0.894805	0.894805	0.894805	0.894805	0.894805	Time_3<=Time_2<=Time_1<=Time_4	N	a	a	a	a
map04622	0.164573	0.997706	1.32187e-05	2.52472e-05	2.84507e-05	2.55138e-05	8.04806e-06	9.76723e-06	1.52596e-05	1.75472e-05	1	1	1	1	29.4211	37.7895	43.5789	43.2105	0.485611	0.162826	0.162826	0.539125	0.539125	0.95899	Time_1<=Time_2<=Time_4<=Time_3	N	a	a	a	a
map04626	0.790199	0.997706	0.0023717	0.00231934	0.00229534	0.00238502	0.00250045	0.0024308	0.00230578	0.00244666	1	1	1	1	41.2632	37.9474	34.5263	40.2632	0.888998	0.888998	0.888998	0.888998	0.888998	0.888998	Time_3<=Time_2<=Time_4<=Time_1	N	a	a	a	a
map04666	0.886993	0.997706	2.52961e-05	1.76062e-05	2.20482e-05	1.16992e-05	4.37874e-06	7.89212e-06	9.35107e-06	1.21031e-05	1	1	1	1	35.7368	38.7895	41.4211	38.0526	0.895834	0.895834	0.895834	0.895834	0.918088	0.895834	Time_1<=Time_4<=Time_2<=Time_3	N	a	a	a	a
map04721	0.666952	0.997706	6.1843e-05	5.24476e-05	6.12898e-05	5.83663e-05	4.29817e-05	2.82985e-05	3.9631e-05	5.32876e-05	1	1	1	1	39.6842	33.0526	40.7895	40.4737	0.709321	0.964844	0.964844	0.709321	0.709321	0.964844	Time_2<=Time_1<=Time_4<=Time_3	N	a	a	a	a
map04723	0.969205	0.997706	0.000139162	0.000131275	0.000133808	0.000138857	0.000153305	0.000109958	0.000124157	0.000128343	1	1	1	1	40.0526	36.5263	38.6316	38.7895	0.982418	0.982418	0.982418	0.982418	0.982418	0.982418	Time_2<=Time_3<=Time_4<=Time_1	N	a	a	a	a
map04724	0.978458	0.997706	0.00138184	0.00142563	0.00138982	0.00141108	0.00139388	0.00141521	0.00141973	0.00138304	1	1	1	1	37.2632	40.3158	38.2105	38.2105	1	1	1	1	1	1	Time_1<=>Time_3<=>Time_4<=>Time_2	N	a	a	a	a
map04726	0.952366	0.997706	3.19441e-05	2.30049e-05	3.1849e-05	2.0654e-05	9.40266e-06	1.25477e-05	1.11242e-05	8.92089e-06	1	1	1	1	38.0526	38.7895	40.6316	36.5263	0.918088	0.918088	0.918088	0.918088	0.918088	0.918088	Time_4<=Time_1<=Time_2<=Time_3	N	a	a	a	a
map04727	0.873533	0.997706	0.00163462	0.00169956	0.00161321	0.00164994	0.00160394	0.00177142	0.00163244	0.00162532	1	1	1	1	37.1579	42.1579	37.1579	37.5263	1	1	1	1	1	1	Time_1<=>Time_3<=>Time_4<=>Time_2	N	a	a	a	a
map04728	0.952366	0.997706	3.19441e-05	2.30049e-05	3.1849e-05	2.0654e-05	9.40266e-06	1.25477e-05	1.11242e-05	8.92089e-06	1	1	1	1	38.0526	38.7895	40.6316	36.5263	0.918088	0.918088	0.918088	0.918088	0.918088	0.918088	Time_4<=Time_1<=Time_2<=Time_3	N	a	a	a	a
map04910	0.287174	0.997706	0.00129295	0.00133948	0.00125724	0.00131269	0.00128735	0.0013461	0.00121909	0.00128956	1	1	1	1	37.7895	45.2105	31.4211	39.5789	0.518231	0.518231	0.802772	0.325652	0.518231	0.518231	Time_3<=Time_1<=Time_4<=Time_2	N	a	a	a	a
map04911	0.467986	0.997706	8.15908e-05	0.000111032	8.33046e-05	9.48317e-05	6.91076e-05	0.000116586	7.21528e-05	7.37342e-05	0.947368	1	1	1	34	44.6316	35.9474	39.4211	0.676447	0.785776	0.700612	0.676447	0.700612	0.753355	Time_1<=Time_3<=Time_4<=Time_2	N	a	a	a	a
map04912	0.873228	0.997706	2.52835e-05	1.75671e-05	2.20482e-05	1.16952e-05	4.37874e-06	7.89212e-06	9.35107e-06	1.21031e-05	1	1	1	1	35.6316	38.7368	41.5789	38.0526	0.882515	0.882515	0.882515	0.882515	0.92392	0.882515	Time_1<=Time_4<=Time_2<=Time_3	N	a	a	a	a
map04913	0.284245	0.997706	1.19441e-05	1.11192e-05	1.98559e-05	1.38922e-05	9.14452e-06	8.97349e-06	1.32517e-05	1.06469e-05	1	1	1	1	34.6842	33.7368	46.2105	39.3684	0.894805	0.323008	0.615898	0.323008	0.615898	0.615898	Time_2<=Time_1<=Time_4<=Time_3	N	a	a	a	a
map04914	0.346888	0.997706	0.000551942	0.000501069	0.00052082	0.000546268	0.000548982	0.000505548	0.000523237	0.000532782	1	1	1	1	43.5263	32.2632	35.9474	42.2632	0.488391	0.567062	0.860057	0.728522	0.488391	0.567062	Time_2<=Time_3<=Time_4<=Time_1	N	a	a	a	a
map04915	0.358323	0.997706	0.000550955	0.000500583	0.000519819	0.000544579	0.000548437	0.000505594	0.000523194	0.000529738	1	1	1	1	43.5263	32.3684	35.9474	42.1579	0.515494	0.579061	0.84853	0.740893	0.515494	0.579061	Time_2<=Time_3<=Time_4<=Time_1	N	a	a	a	a
map04920	0.87206	0.997706	0.00112757	0.00123135	0.00117796	0.00121726	0.00114321	0.00129994	0.00129493	0.0011956	1	1	1	1	35.3684	41.3684	38.7368	38.5263	0.856078	0.856078	0.856078	0.856078	0.856078	0.976559	Time_1<=Time_4<=Time_3<=Time_2	N	a	a	a	a
map04930	0.986521	0.997706	0.000629326	0.000629188	0.000625224	0.000628326	0.000635063	0.000621678	0.000622759	0.000631545	1	1	1	1	39.6316	38.2105	37.1053	39.0526	0.935597	0.935597	0.935597	0.935597	0.935597	0.935597	Time_3<=Time_2<=Time_4<=Time_1	N	a	a	a	a
map04940	0.694817	0.997706	0.000718566	0.000717398	0.000678806	0.000701291	0.000703731	0.000733236	0.000696633	0.000670638	1	1	1	1	40.7895	41.8947	34.2105	37.1053	0.877401	0.823432	0.823432	0.823432	0.823432	0.823432	Time_3<=Time_4<=Time_1<=Time_2	N	a	a	a	a
map04962	0.666952	0.997706	6.1843e-05	5.24476e-05	6.12898e-05	5.83663e-05	4.29817e-05	2.82985e-05	3.9631e-05	5.32876e-05	1	1	1	1	39.6842	33.0526	40.7895	40.4737	0.709321	0.964844	0.964844	0.709321	0.709321	0.964844	Time_2<=Time_1<=Time_4<=Time_3	N	a	a	a	a
map04964	0.839934	0.997706	0.000330442	0.000349723	0.000318414	0.000317049	0.00034973	0.000391926	0.000325428	0.000299207	1	1	1	1	39.5263	41.7368	37.0526	35.6842	0.84853	0.84853	0.84853	0.84853	0.84853	0.84853	Time_4<=Time_3<=Time_1<=Time_2	N	a	a	a	a
map04970	0.467986	0.997706	8.17545e-05	0.000111128	8.33266e-05	9.49716e-05	6.91076e-05	0.000116586	7.21528e-05	7.37342e-05	0.947368	1	1	1	34	44.6316	35.9474	39.4211	0.676447	0.785776	0.700612	0.676447	0.700612	0.753355	Time_1<=Time_3<=Time_4<=Time_2	N	a	a	a	a
map04972	0.464298	0.997706	8.34209e-05	0.000113175	8.59909e-05	9.73457e-05	8.44704e-05	0.000116586	7.21528e-05	7.85538e-05	0.947368	1	1	1	33.5263	44.4211	36.3684	39.6842	0.691603	0.691603	0.691603	0.691603	0.691603	0.691603	Time_1<=Time_3<=Time_4<=Time_2	N	a	a	a	a
map04973	0.632017	0.997706	0.000342106	0.000377398	0.000303033	0.000323521	0.000359653	0.000393136	0.000307242	0.00033928	1	1	1	1	39.7368	43.1579	34.2105	36.8947	0.707926	0.707926	0.707927	0.707926	0.707926	0.707927	Time_3<=Time_4<=Time_1<=Time_2	N	a	a	a	a
map04974	0.404582	0.997706	0.000654895	0.000868284	0.000664975	0.000722046	0.000622271	0.00104767	0.000669515	0.000644215	0.947368	1	1	1	34.7368	45.8421	36.2632	37.1579	0.450965	0.900618	0.900618	0.450965	0.450965	0.900618	Time_1<=Time_3<=Time_4<=Time_2	N	a	a	a	a
map04976	0.172658	0.997706	5.97363e-06	6.92074e-06	1.82957e-05	6.16179e-06	4.75691e-06	4.0271e-06	9.2023e-06	4.19588e-06	0.894737	1	1	1	36.3158	32.5263	47.7895	37.3684	0.716241	0.291613	0.883196	0.198864	0.716241	0.291613	Time_2<=Time_1<=Time_4<=Time_3	N	a	a	a	a
map04978	0.42873	0.997706	2.47101e-05	1.37457e-05	2.10912e-05	1.62944e-05	1.46682e-05	9.67741e-06	1.27737e-05	9.87065e-06	1	1	1	1	44.7895	33	38.7895	37.4211	0.599215	0.628591	0.628591	0.628591	0.644636	0.84853	Time_2<=Time_4<=Time_3<=Time_1	N	a	a	a	a
map05010	0.153779	0.997706	0.000572037	0.000504408	0.000590329	0.000554755	0.000539072	0.000515492	0.000601134	0.000568262	1	1	1	1	38.7895	30.1053	46.5263	38.5789	0.33625	0.33625	0.976559	0.131458	0.33625	0.33625	Time_2<=Time_4<=Time_1<=Time_3	N	a	a	a	a
map05012	0.528454	0.997706	3.32915e-06	1.94694e-05	2.63809e-06	4.02369e-06	7.91277e-07	8.61061e-07	7.71645e-07	2.51312e-07	0.842105	0.736842	0.789474	0.631579	40.2105	43.4737	36.8947	33.4211	0.646207	0.646207	0.646207	0.646207	0.646207	0.646207	Time_4<=Time_3<=Time_1<=Time_2	N	a	a	a	a
map05014	0.185492	0.997706	0.000157428	0.0001589	0.000137008	0.000117912	0.000144257	0.000123944	0.000124804	0.000100717	1	1	1	1	44.1053	41.4211	39.1053	29.3684	0.746528	0.727894	0.238198	0.746528	0.27758	0.348295	Time_4<=Time_3<=Time_2<=Time_1	N	a	a	a	a
map05016	0.430708	0.997706	0.000299722	0.000291517	0.000261809	0.000246955	0.000282982	0.00031667	0.000258513	0.000232213	1	1	1	1	42.4211	42.5263	36.4737	32.5789	0.988278	0.609732	0.508615	0.609732	0.508615	0.704061	Time_4<=Time_3<=Time_1<=Time_2	N	a	a	a	a
map05020	0.386265	0.997706	4.04909e-05	3.99619e-05	4.05531e-05	2.6477e-05	2.99517e-05	3.55201e-05	2.17671e-05	1.7047e-05	1	1	1	1	41.4211	41.3684	40.3158	30.8947	0.994139	0.994139	0.377073	0.994139	0.377073	0.377073	Time_4<=Time_3<=Time_2<=Time_1	N	a	a	a	a
map05030	0.952366	0.997706	3.19441e-05	2.30049e-05	3.1849e-05	2.0654e-05	9.40266e-06	1.25477e-05	1.11242e-05	8.92089e-06	1	1	1	1	38.0526	38.7895	40.6316	36.5263	0.918088	0.918088	0.918088	0.918088	0.918088	0.918088	Time_4<=Time_1<=Time_2<=Time_3	N	a	a	a	a
map05031	0.952366	0.997706	3.19441e-05	2.30049e-05	3.1849e-05	2.0654e-05	9.40266e-06	1.25477e-05	1.11242e-05	8.92089e-06	1	1	1	1	38.0526	38.7895	40.6316	36.5263	0.918088	0.918088	0.918088	0.918088	0.918088	0.918088	Time_4<=Time_1<=Time_2<=Time_3	N	a	a	a	a
map05032	0.592248	0.997706	6.83417e-07	7.49128e-07	6.50663e-07	9.21667e-07	6.37593e-07	5.01962e-07	4.26249e-07	6.32556e-07	0.842105	1	0.894737	1	36.8421	40.7368	33.6842	42.7368	0.780104	0.780104	0.780104	0.780104	0.780104	0.780104	Time_3<=Time_1<=Time_2<=Time_4	N	a	a	a	a
map05034	0.793122	0.997706	3.23097e-05	2.33952e-05	3.49933e-05	2.11776e-05	9.64907e-06	1.25477e-05	1.3237e-05	9.39472e-06	1	1	1	1	37.3684	37.4211	42.8947	36.3158	0.994139	0.889762	0.994139	0.889762	0.994139	0.889763	Time_4<=Time_1<=Time_2<=Time_3	N	a	a	a	a
map05100	0.647509	0.997706	0.000838383	0.00070884	0.000716441	0.0007091	0.000738581	0.000575582	0.000666847	0.000666862	1	1	1	1	43.1053	33.8947	38.4737	38.5263	0.627313	0.627313	0.627313	0.627313	0.627313	0.994139	Time_2<=Time_3<=Time_4<=Time_1	N	a	a	a	a
map05110	0.106876	0.997706	8.53246e-06	1.08529e-05	4.88373e-06	3.50117e-06	1.88522e-06	2.85087e-06	1.26642e-06	1.64862e-07	0.894737	0.894737	0.789474	0.684211	43.1053	45.3158	36.1579	29.4211	0.756947	0.414684	0.16613	0.399555	0.156326	0.414684	Time_4<=Time_3<=Time_1<=Time_2	N	a	a	a	a
map05111	0.232439	0.997706	0.00115489	0.00120295	0.00110624	0.00096369	0.00101428	0.00108003	0.00093918	0.00091313	1	1	1	1	38.7368	46.7895	35.7895	32.6842	0.522088	0.6808	0.597349	0.374131	0.293919	0.6808	Time_4<=Time_3<=Time_1<=Time_2	N	a	a	a	a
map05120	0.136996	0.997706	0.00120322	0.00109136	0.00115914	0.00114383	0.00120064	0.00107109	0.00118534	0.00115595	1	1	1	1	46.2632	30	41	36.7368	0.139285	0.55183	0.367292	0.367292	0.520612	0.55183	Time_2<=Time_4<=Time_3<=Time_1	N	a	a	a	a
map05130	0.324432	0.997706	0.00031788	0.00043647	0.000305997	0.000330993	0.000200266	0.000407059	0.000300225	0.000241637	0.947368	1	1	1	34.3684	46.5263	36.4211	36.6842	0.339077	0.929402	0.929402	0.339077	0.339077	0.970701	Time_1<=Time_3<=Time_4<=Time_2	N	a	a	a	a
map05131	0.562868	0.997706	3.63948e-05	3.24105e-05	5.80031e-06	1.88966e-06	2.29923e-07	1.03639e-06	3.67277e-07	2.56814e-07	0.684211	0.736842	0.578947	0.631579	36.5263	44.4474	37.7895	35.2368	0.685836	0.857202	0.857202	0.685836	0.685836	0.857202	Time_4<=Time_1<=Time_3<=Time_2	N	a	a	a	a
map05132	0.94513	0.997706	0.00102862	0.000978131	0.000954547	0.000958848	0.000942068	0.000924592	0.000893465	0.000995327	1	1	1	1	39	37.4737	36.7368	40.7895	0.918088	0.918088	0.918088	0.918088	0.918088	0.918088	Time_3<=Time_2<=Time_1<=Time_4	N	a	a	a	a
map05133	0.340434	0.997706	0.00138474	0.00153864	0.00130845	0.00119838	0.00132917	0.00154231	0.00126811	0.00113328	1	1	1	1	38.6316	45.8421	36.2105	33.3158	0.628454	0.735429	0.687187	0.53655	0.482441	0.735429	Time_4<=Time_3<=Time_1<=Time_2	N	a	a	a	a
map05134	0.231561	0.997706	0.00169968	0.00169634	0.00160536	0.00175071	0.00168955	0.00167082	0.00163812	0.00177195	1	1	1	1	37.9474	40.2105	30.6316	45.2105	0.752097	0.466062	0.466062	0.466062	0.582315	0.251213	Time_3<=Time_1<=Time_2<=Time_4	N	a	a	a	a
map05142	0.992166	0.997706	5.18427e-05	5.56754e-05	5.0013e-05	5.26677e-05	3.35818e-05	3.17965e-05	4.31658e-05	3.37172e-05	1	1	1	1	37.8421	38.8421	39.6316	37.6842	0.982418	0.982418	0.982418	0.982418	0.982418	0.982418	Time_4<=Time_1<=Time_2<=Time_3	N	a	a	a	a
map05143	0.351108	0.997706	0.000151413	0.000124075	0.000142696	0.000169314	0.000155694	9.55638e-05	0.000113618	0.00014995	1	1	1	1	41.3158	31.3158	37.9474	43.4211	0.488391	0.765907	0.768882	0.667322	0.488391	0.667322	Time_2<=Time_3<=Time_1<=Time_4	N	a	a	a	a
map05144	0.937032	0.997706	5.31427e-08	7.04495e-08	7.3263e-08	2.24199e-08	0	0	0	0	0.157895	0.105263	0.157895	0.105263	39.4211	37.7632	39.4737	37.3421	0.990023	0.990023	0.990023	0.990023	0.990023	0.990023	Time_4<=Time_2<=Time_1<=Time_3	N	a	a	a	a
map05145	0.995494	0.997706	7.94295e-07	1.26073e-06	4.14207e-07	1.33045e-06	4.7196e-08	2.13942e-08	4.75605e-08	1.1348e-07	0.578947	0.631579	0.736842	0.578947	37.5263	38.3421	38.9737	39.1579	0.978956	0.978956	0.978956	0.978956	0.978956	0.978956	Time_1<=Time_2<=Time_3<=Time_4	N	a	a	a	a
map05146	0.153637	0.997706	0.000217196	0.000173184	0.000219294	0.00022387	0.000207451	0.00016334	0.000204736	0.000210376	1	1	1	1	40.2632	28.6316	41.6316	43.4737	0.208986	0.84853	0.84853	0.208828	0.208828	0.84853	Time_2<=Time_1<=Time_3<=Time_4	N	a	a	a	a
map05150	0.356999	0.997706	0.000172708	0.00017432	0.00026063	0.000193014	0.000150745	9.28977e-05	0.00017869	0.00016153	1	1	1	1	37.8421	32	44.7895	39.3684	0.539125	0.539125	0.831302	0.445509	0.539125	0.539126	Time_2<=Time_1<=Time_4<=Time_3	N	a	a	a	a
map05152	0.793958	0.997706	0.00193496	0.00199895	0.00195858	0.00201803	0.00198413	0.00208506	0.00200254	0.00201619	1	1	1	1	35.2632	40.5789	36.7368	41.4211	0.887676	0.906436	0.887676	0.887676	0.906436	0.887676	Time_1<=Time_3<=Time_2<=Time_4	N	a	a	a	a
map05161	0.452413	0.997706	2.50079e-07	2.56157e-06	2.78723e-06	1.70999e-06	0	0	0	0	0.157895	0.368421	0.315789	0.263158	33.8947	42.7368	39.8421	37.5263	0.681701	0.681701	0.681701	0.681701	0.681701	0.681701	Time_1<=Time_4<=Time_3<=Time_2	N	a	a	a	a
map05162	0.784504	0.997706	1.25074e-08	2.50404e-07	3.16264e-08	1.21099e-07	0	0	0	0	0.157895	0.210526	0.157895	0.263158	36.3684	39.3158	37.2632	41.0526	0.857394	0.857394	0.857394	0.857394	0.857394	0.857394	Time_1<=Time_3<=Time_2<=Time_4	N	a	a	a	a
map05164	0.680448	0.997706	8.7388e-06	7.77234e-06	1.18285e-05	1.35467e-05	2.33819e-06	2.5781e-06	5.76774e-06	5.22788e-06	0.842105	0.894737	0.894737	1	37.3158	34	40.6842	42	0.772062	0.772062	0.772062	0.772062	0.772062	0.854234	Time_2<=Time_1<=Time_3<=Time_4	N	a	a	a	a
map05166	0.626645	0.997706	7.99283e-07	6.51369e-07	4.36527e-07	5.66436e-07	0	0	0	0	0.31579	0.210526	0.368421	0.157895	40.8158	36.8684	41.2105	35.1053	0.715379	0.943297	0.715379	0.715379	0.900856	0.715379	Time_4<=Time_2<=Time_1<=Time_3	N	a	a	a	a
map05168	0.67621	0.997706	1.27998e-06	1.0098e-07	4.67733e-08	6.04683e-07	0	0	0	0	0.263158	0.263158	0.421053	0.473684	35.9474	36.1053	39.5263	42.4211	0.979451	0.764131	0.764131	0.764131	0.764131	0.764131	Time_1<=Time_2<=Time_3<=Time_4	N	a	a	a	a
map05169	0.257448	0.997706	4.23555e-06	1.22881e-06	2.31186e-06	4.34544e-06	3.51223e-07	3.56589e-07	5.06624e-07	1.22692e-06	0.789474	0.684211	0.894737	0.894737	38.3684	30.7895	39.8947	44.9474	0.535489	0.830783	0.535489	0.535489	0.284722	0.575172	Time_2<=Time_1<=Time_3<=Time_4	N	a	a	a	a
map05200	0.801165	0.997706	0.000803458	0.000775492	0.000743495	0.000773124	0.000791299	0.000748304	0.000763928	0.000784966	1	1	1	1	42.0526	37.6842	35.0526	39.2105	0.831302	0.831302	0.831302	0.831302	0.831302	0.831302	Time_3<=Time_2<=Time_4<=Time_1	N	a	a	a	a
map05202	0.487994	0.997706	2.61414e-08	1.5019e-07	5.32553e-08	1.18476e-07	0	0	0	0	0.0526316	0.210526	0.157895	0.210526	34.4737	40.5	38.3158	40.7105	0.555351	0.757218	0.555351	0.757218	0.963076	0.757218	Time_1<=Time_3<=Time_2<=Time_4	N	a	a	a	a
map05203	0.360425	0.997706	0.000560664	0.000531701	0.000567043	0.000553877	0.000569133	0.000528926	0.000578592	0.000563374	1	1	1	1	40.0526	31	43.2105	39.7368	0.445367	0.791268	0.964844	0.445367	0.445367	0.791268	Time_2<=Time_4<=Time_1<=Time_3	N	a	a	a	a
map05204	0.725762	0.997706	0.000145339	0.000171364	0.000137099	7.19848e-05	5.92815e-05	7.9293e-05	5.48088e-05	4.86675e-05	1	1	1	1	38.3684	42.6316	38.5789	34.4211	0.698006	0.976559	0.698006	0.698006	0.698006	0.698006	Time_4<=Time_1<=Time_3<=Time_2	N	a	a	a	a
map05205	0.83048	0.997706	0.000498654	0.000519051	0.00052172	0.000511761	0.000494909	0.000483162	0.000540432	0.000502667	1	1	1	1	36.4737	36.6316	42.3684	38.5263	0.982418	0.949717	0.949717	0.949717	0.949717	0.949717	Time_1<=Time_2<=Time_4<=Time_3	N	a	a	a	a
map05210	0.0679562	0.997706	2.28975e-05	1.30648e-05	2.12849e-05	1.97292e-05	1.93774e-05	9.53609e-06	1.90415e-05	1.25165e-05	0.947368	1	1	1	41.3158	27.7895	46.2632	38.6316	0.177117	0.587843	0.707927	0.0595518	0.260427	0.430206	Time_2<=Time_4<=Time_1<=Time_3	N	a	a	a	a
map05211	0.743542	0.997706	6.14385e-05	4.72025e-05	4.9339e-05	4.07091e-05	4.48933e-05	4.12089e-05	4.05743e-05	4.28666e-05	1	1	1	1	43.0526	37.7368	37.8947	35.3158	0.882515	0.882515	0.882515	0.982418	0.882515	0.882515	Time_4<=Time_2<=Time_3<=Time_1	N	a	a	a	a
map05212	0.132771	0.997706	0.000139893	0.000200938	0.000133117	0.000140628	0.000142569	0.000200002	0.000113556	0.000121353	1	1	1	1	36.1579	48.7895	33.8947	35.1579	0.155793	0.888998	0.888998	0.155793	0.155793	0.888998	Time_3<=Time_4<=Time_1<=Time_2	N	a	a	a	a
map05215	0.46254	0.997706	0.000652479	0.000599049	0.000595078	0.000632637	0.00066205	0.00054554	0.000575612	0.000618134	1	1	1	1	43.8421	33.6842	35.5789	40.8947	0.628454	0.628454	0.791431	0.791431	0.628454	0.687187	Time_2<=Time_3<=Time_4<=Time_1	N	a	a	a	a
map05217	0.431331	0.997706	2.52058e-05	1.38368e-05	1.86794e-05	2.72516e-05	4.82257e-06	6.11988e-06	9.51626e-06	1.07167e-05	0.947368	0.947368	0.947368	1	35.7895	33.2105	41.2105	43.7895	0.718877	0.673888	0.528321	0.528321	0.528321	0.718877	Time_2<=Time_1<=Time_3<=Time_4	N	a	a	a	a
map05219	0.431465	0.997706	2.13895e-05	2.09189e-05	1.12778e-05	5.8103e-06	4.33746e-06	6.77712e-06	2.29678e-06	2.90438e-06	0.947368	1	1	1	40.0526	44.6842	34.7895	34.4737	0.621592	0.621592	0.621592	0.501805	0.501805	0.964844	Time_4<=Time_3<=Time_1<=Time_2	N	a	a	a	a
map05222	0.554386	0.997706	6.95878e-08	6.32632e-08	6.04587e-08	1.97878e-08	0	0	0	0	0.157895	0.0526316	0.157895	0.0526316	40.4211	36.6842	40.4737	36.4211	0.491274	0.988997	0.491274	0.491274	0.988997	0.491274	Time_4<=Time_2<=Time_1<=Time_3	N	a	a	a	a
map05322	0.400711	0.997706	6.62665e-06	9.82214e-06	4.95998e-06	6.63617e-06	3.08478e-06	6.55521e-06	4.43772e-06	3.49663e-06	0.894737	0.947368	1	0.947368	34.3684	45.7632	36.3158	37.5526	0.503555	0.862934	0.862934	0.503555	0.503555	0.862934	Time_1<=Time_3<=Time_4<=Time_2	N	a	a	a	a
map05340	0.671293	0.997706	0.000650609	0.000636378	0.000624474	0.000623087	0.000670755	0.000638288	0.000612372	0.000633618	1	1	1	1	43.2632	39.4211	35.5263	35.7895	0.734696	0.734696	0.734696	0.734696	0.734696	0.970701	Time_3<=Time_4<=Time_2<=Time_1	N	a	a	a	a
map05410	0.781412	0.997706	1.76346e-05	1.43444e-05	1.75631e-05	1.20717e-05	8.16803e-06	1.06654e-05	1.39714e-05	9.66021e-06	0.894737	1	0.894737	0.894737	35.8421	39.2632	42.4737	36.4211	0.82984	0.82984	0.935581	0.82984	0.82984	0.82984	Time_1<=Time_4<=Time_2<=Time_3	N	a	a	a	a
